# Supplementary material for: Gene signatures associated with prognosis and chemotherapy resistance in glioblastoma treated with temozolomide
Source: Front Genet. 2023 Dec 18;14:1320789. doi: 10.3389/fgene.2023.1320789 (PMC10802164; doi:10.3389/fgene.2023.1320789)
Supplement: Supplementary file 1 [file Table2.XLSX]

## Sheet: Table S2
Table S2 - Gene Ontology Enrichment Analysis - TCGA Glioblastoma Subgroup 2
Number of background genes - 16,127
Number of subgroup genes - 447
GO biological process	Background_number_of_genes	Subgroup_number_of_genes	Subgroup_expected_number_of_genes	Enrichment_direction	Fold_enrichment	P_value_raw	False_discovery_rate
nitrogen compound metabolic process (GO:0006807)	6172	368	175.98	+	2.09	2.02e-73	3.13e-69
macromolecule metabolic process (GO:0043170)	5358	341	152.77	+	2.23	2.18e-70	1.69e-66
mRNA metabolic process (GO:0016071)	583	126	16.62	+	7.58	1.41e-67	7.31e-64
nucleic acid metabolic process (GO:0090304)	2110	215	60.16	+	3.57	2.49e-66	9.67e-63
RNA metabolic process (GO:0016070)	1518	183	43.28	+	4.23	1.04e-64	3.22e-61
organic substance metabolic process (GO:0071704)	6975	373	198.87	+	1.88	2.9e-61	7.5e-58
primary metabolic process (GO:0044238)	6642	364	189.38	+	1.92	7.52e-61	1.67e-57
RNA splicing (GO:0008380)	354	97	10.09	+	9.61	3.22e-59	6.25e-56
cellular nitrogen compound metabolic process (GO:0034641)	3320	255	94.66	+	2.69	1.52e-58	2.63e-55
metabolic process (GO:0008152)	7363	378	209.94	+	1.8	7.13e-58	1.11e-54
nucleobase-containing compound metabolic process (GO:0006139)	2628	226	74.93	+	3.02	8.4e-58	1.18e-54
RNA splicing, via transesterification reactions (GO:0000375)	238	83	6.79	+	12.23	2.53e-57	3.27e-54
cellular aromatic compound metabolic process (GO:0006725)	2838	233	80.92	+	2.88	1.23e-56	1.47e-53
heterocycle metabolic process (GO:0046483)	2786	230	79.44	+	2.9	4.54e-56	5.03e-53
RNA splicing, via transesterification reactions with bulged adenosine as nucleophile (GO:0000377)	234	81	6.67	+	12.14	1.05e-55	1.02e-52
mRNA splicing, via spliceosome (GO:0000398)	234	81	6.67	+	12.14	1.05e-55	1.09e-52
mRNA processing (GO:0006397)	428	100	12.2	+	8.19	1.41e-55	1.29e-52
organic cyclic compound metabolic process (GO:1901360)	3062	236	87.31	+	2.7	9.31e-53	8.03e-50
cellular metabolic process (GO:0044237)	6127	335	174.7	+	1.92	8.73e-51	7.13e-48
RNA processing (GO:0006396)	817	122	23.29	+	5.24	1.29e-49	9.97e-47
gene expression (GO:0010467)	2064	188	58.85	+	3.19	3.75e-49	2.77e-46
ribonucleoprotein complex subunit organization (GO:0071826)	200	51	5.7	+	8.94	1.09e-29	7.68e-27
ribonucleoprotein complex assembly (GO:0022618)	192	50	5.47	+	9.13	1.76e-29	1.19e-26
macromolecule modification (GO:0043412)	2658	177	75.79	+	2.34	1.17e-28	7.58e-26
cellular macromolecule metabolic process (GO:0044260)	2346	164	66.89	+	2.45	2.43e-28	1.51e-25
macromolecule biosynthetic process (GO:0009059)	1373	113	39.15	+	2.89	5.3e-24	3.16e-21
protein modification process (GO:0036211)	2446	159	69.74	+	2.28	5.81e-24	3.34e-21
spliceosomal complex assembly (GO:0000245)	72	30	2.05	+	14.61	7.06e-23	3.91e-20
ribonucleoprotein complex biogenesis (GO:0022613)	427	60	12.17	+	4.93	1.06e-22	5.66e-20
protein metabolic process (GO:0019538)	3584	193	102.19	+	1.89	1.65e-20	8.53e-18
organonitrogen compound metabolic process (GO:1901564)	4606	223	131.33	+	1.7	5.82e-19	2.91e-16
glycosylation (GO:0070085)	230	40	6.56	+	6.1	2.99e-18	1.45e-15
macromolecule glycosylation (GO:0043413)	211	38	6.02	+	6.32	7.74e-18	3.53e-15
protein glycosylation (GO:0006486)	211	38	6.02	+	6.32	7.74e-18	3.64e-15
O-glycan processing (GO:0016266)	42	21	1.2	+	17.54	1.19e-17	5.28e-15
spliceosomal snRNP assembly (GO:0000387)	37	20	1.05	+	18.96	2.24e-17	9.64e-15
tRNA aminoacylation for protein translation (GO:0006418)	40	20	1.14	+	17.54	7.17e-17	3.01e-14
tRNA aminoacylation (GO:0043039)	43	20	1.23	+	16.31	2.14e-16	8.73e-14
cellular macromolecule biosynthetic process (GO:0034645)	727	67	20.73	+	3.23	2.33e-16	9.26e-14
amino acid activation (GO:0043038)	44	20	1.25	+	15.94	3.03e-16	1.18e-13
protein O-linked glycosylation (GO:0006493)	89	25	2.54	+	9.85	6.25e-16	2.37e-13
tRNA metabolic process (GO:0006399)	186	33	5.3	+	6.22	1.79e-15	6.6e-13
establishment of localization (GO:0051234)	3593	38	102.45	-	0.37	2.94e-15	1.06e-12
histone acetylation (GO:0016573)	118	27	3.36	+	8.03	3.26e-15	1.12e-12
U2-type prespliceosome assembly (GO:1903241)	24	16	0.68	+	23.38	3.2e-15	1.13e-12
localization (GO:0051179)	4128	49	117.7	-	0.42	4.01e-15	1.32e-12
transport (GO:0006810)	3444	35	98.2	-	0.36	3.99e-15	1.35e-12
glycoprotein biosynthetic process (GO:0009101)	265	38	7.56	+	5.03	5.94e-15	1.92e-12
internal peptidyl-lysine acetylation (GO:0018393)	123	27	3.51	+	7.7	7.86e-15	2.49e-12
histone modification (GO:0016570)	346	43	9.87	+	4.36	8.8e-15	2.73e-12
internal protein amino acid acetylation (GO:0006475)	125	27	3.56	+	7.58	1.11e-14	3.36e-12
peptidyl-lysine acetylation (GO:0018394)	126	27	3.59	+	7.52	1.31e-14	3.9e-12
protein acetylation (GO:0006473)	146	28	4.16	+	6.73	4.75e-14	1.39e-11
cellular biosynthetic process (GO:0044249)	2290	128	65.29	+	1.96	9.53e-14	2.74e-11
organic substance biosynthetic process (GO:1901576)	2355	129	67.15	+	1.92	3.14e-13	8.84e-11
glycoprotein metabolic process (GO:0009100)	331	39	9.44	+	4.13	7.6e-13	2.11e-10
biosynthetic process (GO:0009058)	2421	130	69.03	+	1.88	9.72e-13	2.65e-10
ncRNA metabolic process (GO:0034660)	501	48	14.28	+	3.36	1.68e-12	4.49e-10
cell communication (GO:0007154)	4494	64	128.14	-	0.5	2.25e-12	5.91e-10
signaling (GO:0023052)	4388	62	125.11	-	0.5	3.31e-12	8.56e-10
histone H3 acetylation (GO:0043966)	61	18	1.74	+	10.35	3.89e-12	9.73e-10
protein acylation (GO:0043543)	179	28	5.1	+	5.49	3.87e-12	9.85e-10
protein-containing complex assembly (GO:0065003)	1184	79	33.76	+	2.34	5.78e-12	1.42e-09
regulation of DNA repair (GO:0006282)	201	29	5.73	+	5.06	9.38e-12	2.28e-09
regulation of DNA metabolic process (GO:0051052)	512	47	14.6	+	3.22	1.16e-11	2.76e-09
regulation of response to DNA damage stimulus (GO:2001020)	298	35	8.5	+	4.12	1.3e-11	3.06e-09
protein modification by small protein conjugation or removal (GO:0070647)	805	61	22.95	+	2.66	1.61e-11	3.72e-09
chromatin organization (GO:0006325)	541	48	15.43	+	3.11	2.07e-11	4.73e-09
positive regulation of RNA metabolic process (GO:0051254)	1685	98	48.04	+	2.04	2.17e-11	4.87e-09
positive regulation of nucleobase-containing compound metabolic process (GO:0045935)	1884	104	53.72	+	1.94	7.78e-11	1.72e-08
protein-containing complex organization (GO:0043933)	1330	82	37.92	+	2.16	8.8e-11	1.92e-08
carbohydrate derivative biosynthetic process (GO:1901137)	571	48	16.28	+	2.95	1.16e-10	2.5e-08
cellular nitrogen compound biosynthetic process (GO:0044271)	1461	87	41.66	+	2.09	1.65e-10	3.5e-08
signal transduction (GO:0007165)	4073	60	116.13	-	0.52	2.24e-10	4.69e-08
regulation of DNA strand elongation (GO:0060382)	16	10	0.46	+	21.92	8.67e-10	1.79e-07
organonitrogen compound biosynthetic process (GO:1901566)	1249	76	35.61	+	2.13	8.74e-10	1.79e-07
transmembrane transport (GO:0055085)	1106	4	31.53	-	0.13	1.03e-09	2.07e-07
peptidyl-lysine modification (GO:0018205)	294	31	8.38	+	3.7	2.2e-09	4.37e-07
regulation of RNA metabolic process (GO:0051252)	3096	142	88.27	+	1.61	3.61e-09	7.08e-07
regulation of nucleobase-containing compound metabolic process (GO:0019219)	3390	152	96.66	+	1.57	3.99e-09	7.74e-07
peptide metabolic process (GO:0006518)	497	41	14.17	+	2.89	4.76e-09	9.12e-07
monoubiquitinated histone deubiquitination (GO:0035521)	28	11	0.8	+	13.78	5.48e-09	1.02e-06
monoubiquitinated histone H2A deubiquitination (GO:0035522)	28	11	0.8	+	13.78	5.48e-09	1.04e-06
protein ubiquitination (GO:0016567)	608	46	17.34	+	2.65	6.57e-09	1.21e-06
regulation of DNA replication (GO:0006275)	132	20	3.76	+	5.31	7.84e-09	1.43e-06
G protein-coupled receptor signaling pathway (GO:0007186)	779	1	22.21	-	0.05	8.21e-09	1.48e-06
mRNA cis splicing, via spliceosome (GO:0045292)	23	10	0.66	+	15.25	1.27e-08	2.26e-06
mRNA catabolic process (GO:0006402)	123	19	3.51	+	5.42	1.41e-08	2.45e-06
regulation of nitrogen compound metabolic process (GO:0051171)	4923	199	140.37	+	1.42	1.39e-08	2.45e-06
monoubiquitinated protein deubiquitination (GO:0035520)	32	11	0.91	+	12.06	1.7e-08	2.93e-06
protein modification by small protein conjugation (GO:0032446)	672	48	19.16	+	2.51	1.76e-08	3e-06
regulation of mRNA metabolic process (GO:1903311)	288	29	8.21	+	3.53	1.87e-08	3.16e-06
cellular amide metabolic process (GO:0043603)	744	51	21.21	+	2.4	2.29e-08	3.75e-06
RNA biosynthetic process (GO:0032774)	570	43	16.25	+	2.65	2.28e-08	3.77e-06
regulation of RNA splicing (GO:0043484)	172	22	4.9	+	4.49	2.27e-08	3.79e-06
RNA catabolic process (GO:0006401)	158	21	4.5	+	4.66	2.61e-08	4.22e-06
cellular localization (GO:0051641)	2488	31	70.94	-	0.44	3.27e-08	5.18e-06
post-transcriptional regulation of gene expression (GO:0010608)	472	38	13.46	+	2.82	3.26e-08	5.22e-06
multicellular organismal process (GO:0032501)	5628	106	160.47	-	0.66	6.34e-08	9.94e-06
regulation of gene expression (GO:0010468)	4103	170	116.99	+	1.45	7.1e-08	1.1e-05
system process (GO:0003008)	1571	14	44.79	-	0.31	7.28e-08	1.12e-05
glutathione metabolic process (GO:0006749)	48	12	1.37	+	8.77	7.47e-08	1.14e-05
regulation of translation (GO:0006417)	387	33	11.03	+	2.99	7.88e-08	1.19e-05
vesicle-mediated transport (GO:0016192)	1209	8	34.47	-	0.23	8.66e-08	1.29e-05
regulation of macromolecule metabolic process (GO:0060255)	5370	209	153.11	+	1.37	9.33e-08	1.38e-05
regulation of cell cycle (GO:0051726)	1042	62	29.71	+	2.09	1.03e-07	1.51e-05
regulation of primary metabolic process (GO:0080090)	5079	200	144.81	+	1.38	1.06e-07	1.53e-05
regulation of telomere maintenance in response to DNA damage (GO:1904505)	15	8	0.43	+	18.71	1.12e-07	1.6e-05
regulation of macromolecule biosynthetic process (GO:0010556)	3270	142	93.24	+	1.52	1.15e-07	1.63e-05
cell surface receptor signaling pathway (GO:0007166)	1915	21	54.6	-	0.38	1.24e-07	1.76e-05
nuclear-transcribed mRNA catabolic process (GO:0000956)	100	16	2.85	+	5.61	1.28e-07	1.79e-05
DNA-templated transcription (GO:0006351)	559	41	15.94	+	2.57	1.35e-07	1.88e-05
nucleic acid-templated transcription (GO:0097659)	560	41	15.97	+	2.57	1.39e-07	1.91e-05
positive regulation of macromolecule biosynthetic process (GO:0010557)	1767	89	50.38	+	1.77	1.74e-07	2.37e-05
positive regulation of DNA-templated transcription (GO:0045893)	1555	81	44.34	+	1.83	1.9e-07	2.54e-05
positive regulation of nucleic acid-templated transcription (GO:1903508)	1555	81	44.34	+	1.83	1.9e-07	2.56e-05
regulation of cellular amide metabolic process (GO:0034248)	445	35	12.69	+	2.76	1.96e-07	2.6e-05
negative regulation of cellular metabolic process (GO:0031324)	2042	99	58.22	+	1.7	1.98e-07	2.6e-05
histone deubiquitination (GO:0016578)	43	11	1.23	+	8.97	2.15e-07	2.78e-05
cellular process (GO:0009987)	13103	414	373.6	+	1.11	2.14e-07	2.8e-05
negative regulation of macromolecule metabolic process (GO:0010605)	2501	115	71.31	+	1.61	2.31e-07	2.97e-05
positive regulation of mRNA metabolic process (GO:1903313)	120	17	3.42	+	4.97	2.48e-07	3.16e-05
negative regulation of nitrogen compound metabolic process (GO:0051172)	2165	103	61.73	+	1.67	2.69e-07	3.39e-05
regulation of transport (GO:0051049)	1675	17	47.76	-	0.36	2.72e-07	3.4e-05
positive regulation of RNA biosynthetic process (GO:1902680)	1561	81	44.51	+	1.82	2.85e-07	3.53e-05
positive regulation of telomere maintenance in response to DNA damage (GO:1904507)	11	7	0.31	+	22.32	2.94e-07	3.61e-05
nucleobase-containing compound biosynthetic process (GO:0034654)	924	56	26.35	+	2.13	3.03e-07	3.7e-05
regulation of cellular metabolic process (GO:0031323)	4884	192	139.25	+	1.38	3.14e-07	3.8e-05
histone H4 acetylation (GO:0043967)	56	12	1.6	+	7.52	3.18e-07	3.82e-05
chromatin remodeling (GO:0006338)	294	27	8.38	+	3.22	3.22e-07	3.85e-05
positive regulation of nitrogen compound metabolic process (GO:0051173)	2934	129	83.66	+	1.54	3.44e-07	4.07e-05
transcription initiation at RNA polymerase II promoter (GO:0006367)	69	13	1.97	+	6.61	3.77e-07	4.43e-05
organic substance transport (GO:0071702)	1796	20	51.21	-	0.39	4.45e-07	5.2e-05
RNA polymerase II preinitiation complex assembly (GO:0051123)	47	11	1.34	+	8.21	4.63e-07	5.36e-05
regulation of cellular macromolecule biosynthetic process (GO:2000112)	463	35	13.2	+	2.65	4.7e-07	5.41e-05
transcription preinitiation complex assembly (GO:0070897)	59	12	1.68	+	7.13	5.18e-07	5.87e-05
positive regulation of transcription initiation by RNA polymerase II (GO:0060261)	59	12	1.68	+	7.13	5.18e-07	5.91e-05
DNA-templated transcription initiation (GO:0006352)	100	15	2.85	+	5.26	6.61e-07	7.43e-05
peptidyl-amino acid modification (GO:0018193)	829	51	23.64	+	2.16	6.99e-07	7.8e-05
response to stimulus (GO:0050896)	6942	145	197.93	-	0.73	7.06e-07	7.82e-05
carbohydrate derivative metabolic process (GO:1901135)	951	56	27.12	+	2.07	7.58e-07	8.29e-05
negative regulation of translation (GO:0017148)	163	19	4.65	+	4.09	7.54e-07	8.3e-05
negative regulation of cellular macromolecule biosynthetic process (GO:2000113)	180	20	5.13	+	3.9	7.7e-07	8.35e-05
nucleobase-containing compound catabolic process (GO:0034655)	271	25	7.73	+	3.24	8.2e-07	8.83e-05
regulation of vesicle-mediated transport (GO:0060627)	521	0	14.85	-	< 0.01	8.25e-07	8.83e-05
heterocycle catabolic process (GO:0046700)	310	27	8.84	+	3.05	8.4e-07	8.93e-05
mRNA transcription (GO:0009299)	51	11	1.45	+	7.56	9.36e-07	9.88e-05
ion transport (GO:0006811)	1105	8	31.51	-	0.25	9.68e-07	0.000101
Unclassified (UNCLASSIFIED)	1108	8	31.59	-	0.25	9.87e-07	0.000102
biological_process (GO:0008150)	14885	448	424.41	+	1.06	9.87e-07	0.000103
positive regulation of cellular biosynthetic process (GO:0031328)	1869	90	53.29	+	1.69	1.07e-06	0.00011
translation (GO:0006412)	356	29	10.15	+	2.86	1.17e-06	0.000118
regulation of cellular biosynthetic process (GO:0031326)	3427	143	97.71	+	1.46	1.15e-06	0.000118
neurogenesis (GO:0022008)	1219	10	34.76	-	0.29	1.19e-06	0.00012
localization within membrane (GO:0051668)	507	0	14.46	-	< 0.01	1.23e-06	0.000123
ion transmembrane transport (GO:0034220)	833	4	23.75	-	0.17	1.24e-06	0.000124
macromolecule localization (GO:0033036)	2188	29	62.39	-	0.46	1.32e-06	0.00013
regulation of secretion (GO:0051046)	598	1	17.05	-	0.06	1.38e-06	0.000135
positive regulation of cellular metabolic process (GO:0031325)	2888	125	82.34	+	1.52	1.44e-06	0.00014
nervous system development (GO:0007399)	1993	25	56.83	-	0.44	1.44e-06	0.00014
regulation of stem cell population maintenance (GO:2000036)	66	12	1.88	+	6.38	1.48e-06	0.000141
positive regulation of DNA-templated transcription initiation (GO:2000144)	66	12	1.88	+	6.38	1.48e-06	0.000142
cellular macromolecule catabolic process (GO:0044265)	732	46	20.87	+	2.2	1.51e-06	0.000143
DNA metabolic process (GO:0006259)	735	46	20.96	+	2.2	1.59e-06	0.000151
negative regulation of macromolecule biosynthetic process (GO:0010558)	1347	70	38.41	+	1.82	1.71e-06	0.000159
regulation of transcription initiation by RNA polymerase II (GO:0060260)	67	12	1.91	+	6.28	1.7e-06	0.00016
regulation of histone modification (GO:0031056)	174	19	4.96	+	3.83	1.84e-06	0.000171
regulation of cellular response to stress (GO:0080135)	674	43	19.22	+	2.24	1.97e-06	0.000182
heterocycle biosynthetic process (GO:0018130)	987	56	28.14	+	1.99	2e-06	0.000183
negative regulation of nucleobase-containing compound metabolic process (GO:0045934)	1374	71	39.18	+	1.81	2e-06	0.000184
regulation of metabolic process (GO:0019222)	5877	218	167.57	+	1.3	2.16e-06	0.000196
mRNA transcription by RNA polymerase II (GO:0042789)	45	10	1.28	+	7.79	2.32e-06	0.00021
aromatic compound biosynthetic process (GO:0019438)	997	56	28.43	+	1.97	2.39e-06	0.000213
protein localization (GO:0008104)	1812	22	51.66	-	0.43	2.38e-06	0.000213
cellular macromolecule localization (GO:0070727)	1818	22	51.84	-	0.42	2.42e-06	0.000214
positive regulation of biosynthetic process (GO:0009891)	1906	90	54.34	+	1.66	2.68e-06	0.000236
negative regulation of metabolic process (GO:0009892)	2713	118	77.35	+	1.53	2.8e-06	0.000245
tRNA processing (GO:0008033)	130	16	3.71	+	4.32	2.98e-06	0.00026
regulation of localization (GO:0032879)	1991	26	56.77	-	0.46	3.04e-06	0.000264
regulation of biosynthetic process (GO:0009889)	3479	143	99.19	+	1.44	3.07e-06	0.000265
positive regulation of macromolecule metabolic process (GO:0010604)	3269	136	93.21	+	1.46	3.24e-06	0.000277
nervous system process (GO:0050877)	991	7	28.26	-	0.25	3.33e-06	0.000284
cellular nitrogen compound catabolic process (GO:0044270)	315	26	8.98	+	2.89	3.36e-06	0.000285
organic cyclic compound catabolic process (GO:1901361)	357	28	10.18	+	2.75	3.53e-06	0.000298
plasma membrane bounded cell projection organization (GO:0120036)	1038	8	29.6	-	0.27	3.63e-06	0.000305
peptide biosynthetic process (GO:0043043)	379	29	10.81	+	2.68	3.71e-06	0.000309
negative regulation of cellular biosynthetic process (GO:0031327)	1406	71	40.09	+	1.77	3.99e-06	0.000331
negative regulation of cellular amide metabolic process (GO:0034249)	185	19	5.27	+	3.6	4.2e-06	0.000346
amide biosynthetic process (GO:0043604)	491	34	14	+	2.43	4.56e-06	0.000374
system development (GO:0048731)	3517	61	100.28	-	0.61	4.9e-06	0.0004
histone mRNA metabolic process (GO:0008334)	19	7	0.54	+	12.92	5e-06	0.000407
gene silencing by RNA (GO:0031047)	90	13	2.57	+	5.07	5.33e-06	0.000431
regulation of DNA-templated transcription initiation (GO:2000142)	77	12	2.2	+	5.47	6.12e-06	0.000492
regulation of secretion by cell (GO:1903530)	546	1	15.57	-	0.06	6.76e-06	0.000541
negative regulation of biosynthetic process (GO:0009890)	1432	71	40.83	+	1.74	7.25e-06	0.000577
aromatic compound catabolic process (GO:0019439)	330	26	9.41	+	2.76	7.31e-06	0.000579
establishment of localization in cell (GO:0051649)	1639	20	46.73	-	0.43	8.6e-06	0.000678
export from cell (GO:0140352)	435	0	12.4	-	< 0.01	8.75e-06	0.000686
regulation of ion transport (GO:0043269)	671	3	19.13	-	0.16	1.12e-05	0.000874
positive regulation of metabolic process (GO:0009893)	3574	143	101.9	+	1.4	1.15e-05	0.000895
neuron development (GO:0048666)	794	5	22.64	-	0.22	1.3e-05	0.001
regulation of signal transduction by p53 class mediator (GO:1901796)	99	13	2.82	+	4.61	1.35e-05	0.00104
locomotion (GO:0040011)	512	1	14.6	-	0.07	1.38e-05	0.00105
protein localization to membrane (GO:0072657)	425	0	12.12	-	< 0.01	1.37e-05	0.00105
regulation of RNA stability (GO:0043487)	167	17	4.76	+	3.57	1.49e-05	0.00113
regulation of membrane potential (GO:0042391)	408	0	11.63	-	< 0.01	1.95e-05	0.00147
regulation of mRNA processing (GO:0050684)	136	15	3.88	+	3.87	2e-05	0.00148
chemotaxis (GO:0006935)	492	1	14.03	-	0.07	1.98e-05	0.00148
taxis (GO:0042330)	494	1	14.09	-	0.07	1.98e-05	0.00148
secretion (GO:0046903)	495	1	14.11	-	0.07	1.99e-05	0.00148
positive regulation of mRNA catabolic process (GO:0061014)	88	12	2.51	+	4.78	2.06e-05	0.00151
generation of neurons (GO:0048699)	1068	10	30.45	-	0.33	2.07e-05	0.00152
cellular response to xenobiotic stimulus (GO:0071466)	172	17	4.9	+	3.47	2.11e-05	0.00154
cell projection organization (GO:0030030)	1083	10	30.88	-	0.32	2.15e-05	0.00156
mRNA destabilization (GO:0061157)	74	11	2.11	+	5.21	2.22e-05	0.0016
histone H4-K8 acetylation (GO:0043982)	16	6	0.46	+	13.15	2.25e-05	0.00161
histone H4-K5 acetylation (GO:0043981)	16	6	0.46	+	13.15	2.25e-05	0.00161
telomere maintenance (GO:0000723)	89	12	2.54	+	4.73	2.28e-05	0.00161
regulation of DNA-templated transcription (GO:0006355)	2815	117	80.26	+	1.46	2.26e-05	0.00161
regulation of nucleic acid-templated transcription (GO:1903506)	2817	117	80.32	+	1.46	2.28e-05	0.00161
positive regulation of molecular function (GO:0044093)	1484	18	42.31	-	0.43	2.3e-05	0.00161
neuron differentiation (GO:0030182)	1001	9	28.54	-	0.32	2.73e-05	0.00191
protein transport (GO:0015031)	1112	11	31.71	-	0.35	2.87e-05	0.002
regulation of RNA biosynthetic process (GO:2001141)	2826	117	80.58	+	1.45	3.02e-05	0.00209
xenobiotic metabolic process (GO:0006805)	108	13	3.08	+	4.22	3.11e-05	0.00214
RNA destabilization (GO:0050779)	78	11	2.22	+	4.95	3.43e-05	0.00236
nitrobenzene metabolic process (GO:0018916)	4	4	0.11	+	35.07	3.73e-05	0.00255
viral gene expression (GO:0019080)	51	9	1.45	+	6.19	3.77e-05	0.00256
negative regulation of response to DNA damage stimulus (GO:2001021)	79	11	2.25	+	4.88	3.82e-05	0.00258
regulation of chromosome organization (GO:0033044)	240	20	6.84	+	2.92	4e-05	0.0027
regulation of telomere maintenance (GO:0032204)	95	12	2.71	+	4.43	4.08e-05	0.00274
secretion by cell (GO:0032940)	384	0	10.95	-	< 0.01	4.54e-05	0.00304
regulation of system process (GO:0044057)	540	2	15.4	-	0.13	4.79e-05	0.00319
protein-DNA complex subunit organization (GO:0071824)	205	18	5.85	+	3.08	5.18e-05	0.00343
establishment of protein localization (GO:0045184)	1195	13	34.07	-	0.38	5.21e-05	0.00344
telomere organization (GO:0032200)	98	12	2.79	+	4.29	5.37e-05	0.00353
histone mRNA catabolic process (GO:0071044)	11	5	0.31	+	15.94	5.43e-05	0.00356
cation transport (GO:0006812)	795	6	22.67	-	0.26	5.79e-05	0.00377
RNA modification (GO:0009451)	169	16	4.82	+	3.32	5.91e-05	0.00384
viral protein processing (GO:0019082)	30	7	0.86	+	8.18	6.02e-05	0.00389
organic cyclic compound biosynthetic process (GO:1901362)	1117	56	31.85	+	1.76	6.22e-05	0.00399
cell junction organization (GO:0034330)	452	1	12.89	-	0.08	6.21e-05	0.004
RNA phosphodiester bond hydrolysis, exonucleolytic (GO:0090503)	42	8	1.2	+	6.68	6.33e-05	0.00404
positive regulation of histone modification (GO:0031058)	100	12	2.85	+	4.21	6.41e-05	0.00404
histone deacetylation (GO:0016575)	55	9	1.57	+	5.74	6.36e-05	0.00405
positive regulation of chromosome organization (GO:2001252)	100	12	2.85	+	4.21	6.41e-05	0.00406
spliceosomal conformational changes to generate catalytic conformation (GO:0000393)	5	4	0.14	+	28.06	6.58e-05	0.00411
cellular amino acid metabolic process (GO:0006520)	270	21	7.7	+	2.73	6.55e-05	0.00411
regulation of embryonic development (GO:0045995)	85	11	2.42	+	4.54	6.97e-05	0.00434
negative regulation of RNA metabolic process (GO:0051253)	1255	61	35.78	+	1.7	7.07e-05	0.00439
regulation of mRNA catabolic process (GO:0061013)	172	16	4.9	+	3.26	7.16e-05	0.00443
cell-cell signaling (GO:0007267)	1020	10	29.08	-	0.34	7.3e-05	0.00449
cellular response to DNA damage stimulus (GO:0006974)	705	40	20.1	+	1.99	7.85e-05	0.00481
regulation of mRNA stability (GO:0043488)	155	15	4.42	+	3.39	7.97e-05	0.00485
cellular response to stimulus (GO:0051716)	5625	120	160.38	-	0.75	7.96e-05	0.00486
nuclear-transcribed mRNA catabolic process, deadenylation-dependent decay (GO:0000288)	44	8	1.25	+	6.38	8.46e-05	0.00513
inorganic ion transmembrane transport (GO:0098660)	662	4	18.88	-	0.21	8.72e-05	0.00526
carbohydrate metabolic process (GO:0005975)	449	29	12.8	+	2.27	8.89e-05	0.00534
glycerolipid metabolic process (GO:0046486)	343	0	9.78	-	< 0.01	9.15e-05	0.00546
phospholipid metabolic process (GO:0006644)	345	0	9.84	-	< 0.01	9.15e-05	0.00548
ncRNA processing (GO:0034470)	385	26	10.98	+	2.37	9.35e-05	0.00556
positive regulation of catalytic activity (GO:0043085)	1114	12	31.76	-	0.38	9.76e-05	0.00576
positive regulation of DNA repair (GO:0045739)	122	13	3.48	+	3.74	9.76e-05	0.00578
nuclear-transcribed mRNA poly(A) tail shortening (GO:0000289)	22	6	0.63	+	9.57	9.85e-05	0.00579
P-body assembly (GO:0033962)	13	5	0.37	+	13.49	0.000102	0.00594
spliceosomal tri-snRNP complex assembly (GO:0000244)	13	5	0.37	+	13.49	0.000102	0.00596
protein deacetylation (GO:0006476)	59	9	1.68	+	5.35	0.000103	0.006
membrane organization (GO:0061024)	720	5	20.53	-	0.24	0.000104	0.00603
cellular developmental process (GO:0048869)	3238	60	92.32	-	0.65	0.000111	0.00641
cellular component biogenesis (GO:0044085)	2439	101	69.54	+	1.45	0.000129	0.0074
response to wounding (GO:0009611)	427	1	12.17	-	0.08	0.000134	0.00767
histone H4-K16 acetylation (GO:0043984)	14	5	0.4	+	12.53	0.000135	0.0077
negative regulation of transcription by RNA polymerase II (GO:0000122)	852	45	24.29	+	1.85	0.000136	0.00776
regulation of stem cell differentiation (GO:2000736)	77	10	2.2	+	4.55	0.000144	0.00817
positive regulation of telomere maintenance (GO:0032206)	62	9	1.77	+	5.09	0.000145	0.00818
xenobiotic catabolic process (GO:0042178)	24	6	0.68	+	8.77	0.000148	0.00833
tRNA aminoacylation for mitochondrial protein translation (GO:0070127)	7	4	0.2	+	20.04	0.000165	0.00923
cell differentiation (GO:0030154)	3217	60	91.72	-	0.65	0.00017	0.00951
cell migration (GO:0016477)	855	8	24.38	-	0.33	0.000172	0.00957
cation transmembrane transport (GO:0098655)	635	4	18.11	-	0.22	0.000175	0.00971
nitrogen compound transport (GO:0071705)	1467	20	41.83	-	0.48	0.000178	0.0098
negative regulation of stem cell population maintenance (GO:1902455)	25	6	0.71	+	8.42	0.000179	0.00987
actin filament-based process (GO:0030029)	557	3	15.88	-	0.19	0.000193	0.0106
mitochondrion organization (GO:0007005)	414	1	11.8	-	0.08	0.000197	0.0107
regulation of cell fate specification (GO:0042659)	26	6	0.74	+	8.09	0.000216	0.0117
post-transcriptional gene silencing (GO:0016441)	38	7	1.08	+	6.46	0.000219	0.0118
positive regulation of RNA splicing (GO:0033120)	38	7	1.08	+	6.46	0.000219	0.0119
ganglioside biosynthetic process (GO:0001574)	16	5	0.46	+	10.96	0.000226	0.0122
DNA-templated transcription elongation (GO:0006354)	172	15	4.9	+	3.06	0.00023	0.0124
cell motility (GO:0048870)	1001	11	28.54	-	0.39	0.000233	0.0125
poly-N-acetyllactosamine biosynthetic process (GO:0030311)	8	4	0.23	+	17.54	0.000242	0.0128
negative regulation of protein metabolic process (GO:0051248)	978	49	27.89	+	1.76	0.000243	0.0128
7-methylguanosine cap hypermethylation (GO:0036261)	8	4	0.23	+	17.54	0.000242	0.0129
protein-DNA complex assembly (GO:0065004)	173	15	4.93	+	3.04	0.000244	0.0129
organelle organization (GO:0006996)	2764	50	78.81	-	0.63	0.000245	0.0129
macromolecule catabolic process (GO:0009057)	926	47	26.4	+	1.78	0.000248	0.013
cell morphogenesis (GO:0000902)	667	5	19.02	-	0.26	0.000268	0.014
positive regulation of hydrolase activity (GO:0051345)	548	3	15.62	-	0.19	0.000282	0.0147
histone H3-K14 acetylation (GO:0044154)	17	5	0.48	+	10.32	0.000285	0.0148
regulation of cell fate commitment (GO:0010453)	40	7	1.14	+	6.14	0.00029	0.015
protein deacylation (GO:0035601)	69	9	1.97	+	4.57	0.000299	0.0154
circulatory system process (GO:0003013)	474	2	13.51	-	0.15	0.000301	0.0155
regulation of transcription by RNA polymerase II (GO:0006357)	2075	87	59.16	+	1.47	0.000316	0.0161
regulation of biological quality (GO:0065008)	3442	67	98.14	-	0.68	0.000314	0.0161
protein deubiquitination (GO:0016579)	139	13	3.96	+	3.28	0.00032	0.0163
metal ion transport (GO:0030001)	595	4	16.96	-	0.24	0.000327	0.0166
mitochondrial RNA metabolic process (GO:0000959)	41	7	1.17	+	5.99	0.000331	0.0167
poly-N-acetyllactosamine metabolic process (GO:0030309)	9	4	0.26	+	15.59	0.000342	0.0171
protein O-linked glycosylation via threonine (GO:0018243)	9	4	0.26	+	15.59	0.000342	0.0172
cellular component assembly (GO:0022607)	2213	91	63.1	+	1.44	0.000362	0.0181
multicellular organism development (GO:0007275)	3868	78	110.29	-	0.71	0.000361	0.0181
cell morphogenesis involved in differentiation (GO:0000904)	522	3	14.88	-	0.2	0.000382	0.019
sensory organ development (GO:0007423)	528	3	15.05	-	0.2	0.000386	0.0191
histidyl-tRNA aminoacylation (GO:0006427)	3	3	0.09	+	35.07	0.000398	0.0196
threonyl-tRNA aminoacylation (GO:0006435)	3	3	0.09	+	35.07	0.000398	0.0197
regulation of mRNA splicing, via spliceosome (GO:0048024)	106	11	3.02	+	3.64	0.000408	0.02
positive regulation of protein phosphorylation (GO:0001934)	710	6	20.24	-	0.3	0.000407	0.02
sulfur compound metabolic process (GO:0006790)	305	21	8.7	+	2.41	0.000412	0.0201
macromolecule deacylation (GO:0098732)	73	9	2.08	+	4.32	0.000436	0.0212
positive regulation of protein kinase activity (GO:0045860)	391	1	11.15	-	0.09	0.000436	0.0212
histone H2A acetylation (GO:0043968)	19	5	0.54	+	9.23	0.00044	0.0213
DNA repair (GO:0006281)	473	28	13.49	+	2.08	0.000442	0.0213
cell-cell adhesion (GO:0098609)	464	2	13.23	-	0.15	0.000446	0.0214
regulation of protein metabolic process (GO:0051246)	2434	98	69.4	+	1.41	0.000465	0.0222
protein O-linked glycosylation via serine (GO:0018242)	10	4	0.29	+	14.03	0.000468	0.0223
cytoskeleton organization (GO:0007010)	1113	14	31.73	-	0.44	0.000476	0.0226
lipid transport (GO:0006869)	299	0	8.53	-	< 0.01	0.000475	0.0226
positive regulation of stem cell population maintenance (GO:1902459)	44	7	1.25	+	5.58	0.000485	0.0229
mRNA splice site selection (GO:0006376)	31	6	0.88	+	6.79	0.000492	0.0232
regulation of cellular catabolic process (GO:0031329)	753	39	21.47	+	1.82	0.000509	0.0239
neuron projection development (GO:0031175)	637	5	18.16	-	0.28	0.000513	0.0241
positive regulation of DNA metabolic process (GO:0051054)	286	20	8.15	+	2.45	0.000532	0.0248
sialylation (GO:0097503)	20	5	0.57	+	8.77	0.000538	0.0251
anatomical structure development (GO:0048856)	4678	100	133.38	-	0.75	0.000547	0.0253
blastocyst formation (GO:0001825)	45	7	1.28	+	5.46	0.000547	0.0254
central nervous system development (GO:0007417)	955	11	27.23	-	0.4	0.000553	0.0255
regulation of cytokine production (GO:0001817)	693	6	19.76	-	0.3	0.000554	0.0255
negative regulation of signal transduction by p53 class mediator (GO:1901797)	32	6	0.91	+	6.58	0.000571	0.0262
cell adhesion (GO:0007155)	855	9	24.38	-	0.37	0.000585	0.0268
negative regulation of response to external stimulus (GO:0032102)	364	1	10.38	-	0.1	0.000591	0.027
signal transduction in response to DNA damage (GO:0042770)	130	12	3.71	+	3.24	0.000599	0.0273
regulation of dosage compensation by inactivation of X chromosome (GO:1900095)	11	4	0.31	+	12.75	0.000624	0.0283
cellular component morphogenesis (GO:0032989)	566	4	16.14	-	0.25	0.000636	0.0288
response to external stimulus (GO:0009605)	2189	38	62.41	-	0.61	0.000641	0.0289
glycosphingolipid biosynthetic process (GO:0006688)	33	6	0.94	+	6.38	0.000659	0.0296
inorganic cation transmembrane transport (GO:0098662)	575	4	16.39	-	0.24	0.000662	0.0297
glycerophospholipid metabolic process (GO:0006650)	281	0	8.01	-	< 0.01	0.000678	0.0303
global gene silencing by mRNA cleavage (GO:0098795)	4	3	0.11	+	26.3	0.000682	0.0304
regulation of cell projection organization (GO:0031344)	623	5	17.76	-	0.28	0.00071	0.0316
positive regulation of double-strand break repair via homologous recombination (GO:1905168)	34	6	0.97	+	6.19	0.000758	0.0336
actin cytoskeleton organization (GO:0030036)	497	3	14.17	-	0.21	0.000763	0.0337
cell development (GO:0048468)	1611	25	45.93	-	0.54	0.000805	0.0355
lipid glycosylation (GO:0030259)	12	4	0.34	+	11.69	0.000814	0.0357
positive regulation of leukocyte tethering or rolling (GO:1903238)	12	4	0.34	+	11.69	0.000814	0.0358
regulation of trans-synaptic signaling (GO:0099177)	422	2	12.03	-	0.17	0.000854	0.0372
synaptic signaling (GO:0099536)	422	2	12.03	-	0.17	0.000854	0.0373
regulation of transmembrane transport (GO:0034762)	559	4	15.94	-	0.25	0.000912	0.0395
regulation of histone acetylation (GO:0035065)	65	8	1.85	+	4.32	0.00091	0.0396
protein modification by small protein removal (GO:0070646)	157	13	4.48	+	2.9	0.000926	0.04
positive regulation of response to DNA damage stimulus (GO:2001022)	158	13	4.5	+	2.89	0.000977	0.042
regulation of plasma membrane bounded cell projection organization (GO:0120035)	607	5	17.31	-	0.29	0.000975	0.042
regulation of hydrolase activity (GO:0051336)	938	11	26.74	-	0.41	0.001	0.0429
regulation of cell activation (GO:0050865)	616	5	17.56	-	0.28	0.00101	0.0432
synapse organization (GO:0050808)	268	0	7.64	-	< 0.01	0.00101	0.0433
methylguanosine-cap decapping (GO:0110156)	13	4	0.37	+	10.79	0.00104	0.0443
regulation of ion transmembrane transport (GO:0034765)	482	3	13.74	-	0.22	0.00107	0.0451
cellular detoxification of nitrogen compound (GO:0070458)	5	3	0.14	+	21.04	0.00107	0.0452
detoxification of nitrogen compound (GO:0051410)	5	3	0.14	+	21.04	0.00107	0.0453
regulation of cytoskeleton organization (GO:0051493)	484	3	13.8	-	0.22	0.00108	0.0453
translesion synthesis (GO:0019985)	24	5	0.68	+	7.31	0.0011	0.046
cellular detoxification (GO:1990748)	102	10	2.91	+	3.44	0.0011	0.0462
cellular modified amino acid metabolic process (GO:0006575)	161	13	4.59	+	2.83	0.00115	0.0478
macromolecule methylation (GO:0043414)	261	18	7.44	+	2.42	0.00118	0.0491
RNA methylation (GO:0001510)	85	9	2.42	+	3.71	0.00118	0.0492
