# Supplementary material for: Gene signatures associated with prognosis and chemotherapy resistance in glioblastoma treated with temozolomide
Source: Front Genet. 2023 Dec 18;14:1320789. doi: 10.3389/fgene.2023.1320789 (PMC10802164; doi:10.3389/fgene.2023.1320789)
Supplement: Supplementary file 2 [file Table3.XLSX]

## Sheet: Table S3
Table S3 - Gene Ontology Enrichment Analysis - TCGA Glioblastoma Subgroup 3
Number of background genes - 16,127
Number of subgroup genes - 507
GO biological process	Background_number_of_genes	Subgroup_number_of_genes	Subgroup_expected_number_of_genes	Enrichment_direction	Fold_enrichment	P_value_raw	False_discovery_rate
cellular response to DNA damage stimulus (GO:0006974)	705	151	22.88	+	6.6	3.38e-73	5.24e-69
cellular macromolecule metabolic process (GO:0044260)	2346	254	76.13	+	3.34	1.26e-72	9.78e-69
DNA repair (GO:0006281)	473	128	15.35	+	8.34	1.64e-71	8.49e-68
DNA metabolic process (GO:0006259)	735	144	23.85	+	6.04	4.35e-65	1.69e-61
macromolecule metabolic process (GO:0043170)	5358	367	173.88	+	2.11	1e-64	3.11e-61
cellular response to stress (GO:0033554)	1508	181	48.94	+	3.7	7.96e-54	2.06e-50
nitrogen compound metabolic process (GO:0006807)	6172	370	200.29	+	1.85	1.31e-49	2.91e-46
primary metabolic process (GO:0044238)	6642	377	215.54	+	1.75	3.4e-45	6.6e-42
macromolecule glycosylation (GO:0043413)	211	70	6.85	+	10.22	3.11e-43	4.82e-40
protein glycosylation (GO:0006486)	211	70	6.85	+	10.22	3.11e-43	5.35e-40
glycosylation (GO:0070085)	230	71	7.46	+	9.51	4.03e-42	5.68e-39
glycoprotein biosynthetic process (GO:0009101)	265	74	8.6	+	8.6	2.17e-41	2.8e-38
protein modification process (GO:0036211)	2446	209	79.38	+	2.63	3.49e-41	4.17e-38
organic substance metabolic process (GO:0071704)	6975	379	226.35	+	1.67	1.38e-40	1.53e-37
glycoprotein metabolic process (GO:0009100)	331	79	10.74	+	7.35	5.37e-40	5.55e-37
double-strand break repair (GO:0006302)	194	64	6.3	+	10.17	2.06e-39	2e-36
macromolecule biosynthetic process (GO:0009059)	1373	149	44.56	+	3.34	2.23e-38	2.03e-35
protein O-linked glycosylation (GO:0006493)	89	48	2.89	+	16.62	1.65e-37	1.42e-34
nucleic acid metabolic process (GO:0090304)	2110	185	68.47	+	2.7	6.44e-37	5e-34
metabolic process (GO:0008152)	7363	384	238.94	+	1.61	6.12e-37	5e-34
DNA recombination (GO:0006310)	221	64	7.17	+	8.92	1.37e-36	1.01e-33
macromolecule modification (GO:0043412)	2658	210	86.26	+	2.43	1.71e-36	1.2e-33
protein metabolic process (GO:0019538)	3584	248	116.31	+	2.13	1.38e-35	9.3e-33
DNA replication (GO:0006260)	200	60	6.49	+	9.24	4.83e-35	3.12e-32
O-glycan processing (GO:0016266)	42	36	1.36	+	26.41	1.55e-33	9.61e-31
regulation of DNA metabolic process (GO:0051052)	512	85	16.62	+	5.12	1.03e-32	6.17e-30
chromosome organization (GO:0051276)	419	77	13.6	+	5.66	3.36e-32	1.93e-29
response to stress (GO:0006950)	3153	220	102.32	+	2.15	9.02e-31	5e-28
cellular metabolic process (GO:0044237)	6127	330	198.83	+	1.66	3.06e-30	1.64e-27
cell cycle (GO:0007049)	1175	122	38.13	+	3.2	3.31e-29	1.71e-26
nucleobase-containing compound metabolic process (GO:0006139)	2628	190	85.28	+	2.23	2.34e-27	1.17e-24
recombinational repair (GO:0000725)	109	41	3.54	+	11.59	2.62e-27	1.27e-24
cellular nitrogen compound metabolic process (GO:0034641)	3320	219	107.74	+	2.03	2.82e-27	1.33e-24
DNA-templated DNA replication (GO:0006261)	137	43	4.45	+	9.67	5.56e-26	2.54e-23
carbohydrate derivative biosynthetic process (GO:1901137)	571	79	18.53	+	4.26	1.05e-25	4.67e-23
heterocycle metabolic process (GO:0046483)	2786	191	90.41	+	2.11	6.65e-25	2.87e-22
signal transduction in response to DNA damage (GO:0042770)	130	41	4.22	+	9.72	6.93e-25	2.9e-22
double-strand break repair via homologous recombination (GO:0000724)	106	38	3.44	+	11.05	8.93e-25	3.64e-22
cellular aromatic compound metabolic process (GO:0006725)	2838	192	92.1	+	2.08	2.62e-24	1.04e-21
regulation of cell cycle phase transition (GO:1901987)	406	65	13.18	+	4.93	2.96e-24	1.15e-21
telomere organization (GO:0032200)	98	35	3.18	+	11.01	7.29e-23	2.76e-20
response to radiation (GO:0009314)	424	64	13.76	+	4.65	1.15e-22	4.24e-20
DNA integrity checkpoint signaling (GO:0031570)	108	36	3.5	+	10.27	1.19e-22	4.28e-20
organonitrogen compound metabolic process (GO:1901564)	4606	257	149.47	+	1.72	1.89e-22	6.65e-20
cell cycle process (GO:0022402)	794	87	25.77	+	3.38	5.43e-22	1.87e-19
biosynthetic process (GO:0009058)	2421	168	78.57	+	2.14	6.39e-22	2.16e-19
regulation of cell cycle process (GO:0010564)	669	79	21.71	+	3.64	8.95e-22	2.96e-19
DNA damage checkpoint signaling (GO:0000077)	100	34	3.25	+	10.48	1.1e-21	3.57e-19
organic cyclic compound metabolic process (GO:1901360)	3062	194	99.37	+	1.95	2.18e-21	6.9e-19
organic substance biosynthetic process (GO:1901576)	2355	164	76.42	+	2.15	2.34e-21	7.25e-19
telomere maintenance (GO:0000723)	89	32	2.89	+	11.08	4.47e-21	1.36e-18
cell cycle checkpoint signaling (GO:0000075)	152	39	4.93	+	7.91	5.15e-21	1.54e-18
cellular biosynthetic process (GO:0044249)	2290	160	74.31	+	2.15	5.54e-21	1.62e-18
regulation of cell cycle (GO:0051726)	1042	99	33.81	+	2.93	7.04e-21	2.02e-18
negative regulation of cell cycle phase transition (GO:1901988)	210	44	6.81	+	6.46	1.39e-20	3.92e-18
extracellular matrix organization (GO:0030198)	258	47	8.37	+	5.61	9.73e-20	2.7e-17
extracellular structure organization (GO:0043062)	259	47	8.4	+	5.59	1.12e-19	3.04e-17
external encapsulating structure organization (GO:0045229)	260	47	8.44	+	5.57	1.28e-19	3.43e-17
regulation of mitotic cell cycle (GO:0007346)	469	62	15.22	+	4.07	2.34e-19	6.15e-17
homologous recombination (GO:0035825)	58	26	1.88	+	13.81	2.96e-19	7.65e-17
cellular macromolecule biosynthetic process (GO:0034645)	727	78	23.59	+	3.31	3.13e-19	7.96e-17
response to ionizing radiation (GO:0010212)	134	35	4.35	+	8.05	3.47e-19	8.69e-17
mitotic DNA integrity checkpoint signaling (GO:0044774)	81	29	2.63	+	11.03	3.57e-19	8.79e-17
negative regulation of cell cycle process (GO:0010948)	256	46	8.31	+	5.54	3.94e-19	9.54e-17
negative regulation of cell cycle (GO:0045786)	339	52	11	+	4.73	8.01e-19	1.91e-16
peptidyl-amino acid modification (GO:0018193)	829	83	26.9	+	3.09	9.45e-19	2.22e-16
mitotic DNA damage checkpoint signaling (GO:0044773)	77	28	2.5	+	11.21	1.06e-18	2.46e-16
response to abiotic stimulus (GO:0009628)	1061	95	34.43	+	2.76	2.07e-18	4.72e-16
carbohydrate derivative metabolic process (GO:1901135)	951	89	30.86	+	2.88	2.32e-18	5.21e-16
cellular response to environmental stimulus (GO:0104004)	310	49	10.06	+	4.87	2.89e-18	6.24e-16
cellular response to abiotic stimulus (GO:0071214)	310	49	10.06	+	4.87	2.89e-18	6.32e-16
meiotic cell cycle (GO:0051321)	234	43	7.59	+	5.66	2.87e-18	6.36e-16
regulation of response to DNA damage stimulus (GO:2001020)	298	48	9.67	+	4.96	3.32e-18	7.06e-16
glycosphingolipid biosynthetic process (GO:0006688)	33	21	1.07	+	19.61	3.71e-18	7.78e-16
cellular response to radiation (GO:0071478)	172	37	5.58	+	6.63	8.28e-18	1.71e-15
peptidyl-lysine modification (GO:0018205)	294	47	9.54	+	4.93	9.88e-18	1.99e-15
carbohydrate metabolic process (GO:0005975)	449	58	14.57	+	3.98	9.8e-18	2e-15
mitotic cell cycle checkpoint signaling (GO:0007093)	123	32	3.99	+	8.02	1.33e-17	2.65e-15
transport (GO:0006810)	3444	39	111.76	-	0.35	1.93e-17	3.78e-15
regulation of nucleobase-containing compound metabolic process (GO:0019219)	3390	196	110.01	+	1.78	2.89e-17	5.6e-15
cellular component organization (GO:0016043)	4986	256	161.8	+	1.58	3.25e-17	6.23e-15
meiosis I cell cycle process (GO:0061982)	118	31	3.83	+	8.1	3.43e-17	6.48e-15
oligosaccharide metabolic process (GO:0009311)	59	24	1.91	+	12.53	4.18e-17	7.72e-15
glycosphingolipid metabolic process (GO:0006687)	59	24	1.91	+	12.53	4.18e-17	7.82e-15
meiotic cell cycle process (GO:1903046)	177	36	5.74	+	6.27	1.09e-16	2e-14
negative regulation of mitotic cell cycle (GO:0045930)	202	38	6.56	+	5.8	1.44e-16	2.6e-14
collagen fibril organization (GO:0030199)	56	23	1.82	+	12.66	1.61e-16	2.87e-14
negative regulation of DNA metabolic process (GO:0051053)	139	32	4.51	+	7.09	2.74e-16	4.82e-14
glycolipid metabolic process (GO:0006664)	100	28	3.25	+	8.63	3e-16	5.24e-14
liposaccharide metabolic process (GO:1903509)	101	28	3.28	+	8.54	3.73e-16	6.42e-14
positive regulation of DNA metabolic process (GO:0051054)	286	44	9.28	+	4.74	4.03e-16	6.87e-14
histone modification (GO:0016570)	346	48	11.23	+	4.27	6.56e-16	1.11e-13
meiosis I (GO:0007127)	116	29	3.76	+	7.7	1.11e-15	1.85e-13
cellular component organization or biogenesis (GO:0071840)	5178	258	168.03	+	1.54	1.14e-15	1.89e-13
DNA duplex unwinding (GO:0032508)	88	26	2.86	+	9.1	1.2e-15	1.95e-13
establishment of localization (GO:0051234)	3593	47	116.6	-	0.4	2.76e-15	4.46e-13
reciprocal homologous recombination (GO:0140527)	51	21	1.66	+	12.69	3.25e-15	5.1e-13
negative regulation of nucleobase-containing compound metabolic process (GO:0045934)	1374	104	44.59	+	2.33	3.19e-15	5.1e-13
reciprocal meiotic recombination (GO:0007131)	51	21	1.66	+	12.69	3.25e-15	5.15e-13
DNA conformation change (GO:0071103)	102	27	3.31	+	8.16	3.32e-15	5.15e-13
regulation of cellular response to stress (GO:0080135)	674	67	21.87	+	3.06	4.4e-15	6.76e-13
DNA geometric change (GO:0032392)	94	26	3.05	+	8.52	4.5e-15	6.85e-13
oligosaccharide biosynthetic process (GO:0009312)	27	17	0.88	+	19.4	6.9e-15	1.04e-12
mitotic cell cycle process (GO:1903047)	512	57	16.62	+	3.43	7.51e-15	1.12e-12
glycolipid biosynthetic process (GO:0009247)	70	23	2.27	+	10.12	8.21e-15	1.2e-12
cellular response to ionizing radiation (GO:0071479)	70	23	2.27	+	10.12	8.21e-15	1.21e-12
regulation of cell cycle G2/M phase transition (GO:1902749)	107	27	3.47	+	7.78	9.01e-15	1.31e-12
regulation of mitotic cell cycle phase transition (GO:1901990)	315	44	10.22	+	4.3	9.12e-15	1.31e-12
meiotic nuclear division (GO:0140013)	161	32	5.22	+	6.12	1.01e-14	1.43e-12
cellular response to stimulus (GO:0051716)	5625	270	182.54	+	1.48	1.32e-14	1.87e-12
response to UV (GO:0009411)	142	30	4.61	+	6.51	1.72e-14	2.41e-12
interstrand cross-link repair (GO:0036297)	36	18	1.17	+	15.41	2.28e-14	3.15e-12
meiotic chromosome segregation (GO:0045132)	94	25	3.05	+	8.2	3.25e-14	4.46e-12
mitotic cell cycle (GO:0000278)	601	61	19.5	+	3.13	3.61e-14	4.92e-12
response to stimulus (GO:0050896)	6942	313	225.28	+	1.39	3.74e-14	5.05e-12
aminoglycan biosynthetic process (GO:0006023)	71	22	2.3	+	9.55	8.57e-14	1.15e-11
regulation of nitrogen compound metabolic process (GO:0051171)	4923	241	159.76	+	1.51	2.34e-13	3.11e-11
carbohydrate biosynthetic process (GO:0016051)	127	27	4.12	+	6.55	3.17e-13	4.17e-11
regulation of G2/M transition of mitotic cell cycle (GO:0010389)	96	24	3.12	+	7.7	3.36e-13	4.38e-11
regulation of DNA repair (GO:0006282)	201	33	6.52	+	5.06	4.46e-13	5.77e-11
sialylation (GO:0097503)	20	14	0.65	+	21.57	6.04e-13	7.74e-11
replication fork processing (GO:0031297)	46	18	1.49	+	12.06	6.32e-13	8.04e-11
DNA-templated DNA replication maintenance of fidelity (GO:0045005)	54	19	1.75	+	10.84	6.71e-13	8.46e-11
reproduction (GO:0000003)	1294	94	41.99	+	2.24	7.56e-13	9.45e-11
negative regulation of mitotic cell cycle phase transition (GO:1901991)	158	29	5.13	+	5.66	1.06e-12	1.32e-10
reproductive process (GO:0022414)	1284	93	41.67	+	2.23	1.17e-12	1.45e-10
chromatin organization (GO:0006325)	541	54	17.56	+	3.08	2.19e-12	2.67e-10
keratan sulfate metabolic process (GO:0042339)	18	13	0.58	+	22.26	3.1e-12	3.75e-10
nuclear division (GO:0000280)	303	39	9.83	+	3.97	3.2e-12	3.85e-10
regulation of DNA replication (GO:0006275)	132	26	4.28	+	6.07	3.99e-12	4.76e-10
aminoglycan metabolic process (GO:0006022)	121	25	3.93	+	6.37	4.18e-12	4.95e-10
regulation of macromolecule metabolic process (GO:0060255)	5370	252	174.27	+	1.45	4.57e-12	5.37e-10
nucleotide-excision repair (GO:0006289)	54	18	1.75	+	10.27	5.76e-12	6.72e-10
negative regulation of cellular process (GO:0048523)	4288	213	139.15	+	1.53	6.41e-12	7.43e-10
chromosome organization involved in meiotic cell cycle (GO:0070192)	73	20	2.37	+	8.44	7.79e-12	8.95e-10
ganglioside metabolic process (GO:0001573)	26	14	0.84	+	16.59	8.46e-12	9.65e-10
regulation of primary metabolic process (GO:0080090)	5079	241	164.82	+	1.46	8.54e-12	9.67e-10
positive regulation of nitrogen compound metabolic process (GO:0051173)	2934	160	95.21	+	1.68	1.49e-11	1.67e-09
mitotic intra-S DNA damage checkpoint signaling (GO:0031573)	16	12	0.52	+	23.11	1.58e-11	1.74e-09
keratan sulfate biosynthetic process (GO:0018146)	16	12	0.52	+	23.11	1.58e-11	1.75e-09
ganglioside biosynthetic process (GO:0001574)	16	12	0.52	+	23.11	1.58e-11	1.76e-09
positive regulation of nucleobase-containing compound metabolic process (GO:0045935)	1884	117	61.14	+	1.91	1.66e-11	1.8e-09
negative regulation of nitrogen compound metabolic process (GO:0051172)	2165	129	70.26	+	1.84	1.65e-11	1.81e-09
cellular process (GO:0009987)	13103	480	425.21	+	1.13	1.69e-11	1.82e-09
localization (GO:0051179)	4128	70	133.96	-	0.52	1.9e-11	2.03e-09
transmembrane transport (GO:0055085)	1106	4	35.89	-	0.11	2.46e-11	2.62e-09
membrane lipid metabolic process (GO:0006643)	196	30	6.36	+	4.72	2.52e-11	2.65e-09
organic substance transport (GO:0071702)	1796	16	58.28	-	0.27	2.64e-11	2.77e-09
organelle fission (GO:0048285)	328	39	10.64	+	3.66	2.84e-11	2.95e-09
ceramide biosynthetic process (GO:0046513)	53	17	1.72	+	9.88	3.71e-11	3.84e-09
regulation of DNA-templated DNA replication (GO:0090329)	54	17	1.75	+	9.7	4.74e-11	4.87e-09
ceramide metabolic process (GO:0006672)	93	21	3.02	+	6.96	5.31e-11	5.42e-09
sphingolipid metabolic process (GO:0006665)	152	26	4.93	+	5.27	6.37e-11	6.46e-09
protein monoubiquitination (GO:0006513)	74	19	2.4	+	7.91	6.76e-11	6.81e-09
mitotic G2/M transition checkpoint (GO:0044818)	49	16	1.59	+	10.06	1.13e-10	1.13e-08
glycosaminoglycan biosynthetic process (GO:0006024)	67	18	2.17	+	8.28	1.15e-10	1.14e-08
negative regulation of cellular metabolic process (GO:0031324)	2042	121	66.27	+	1.83	1.28e-10	1.26e-08
regulation of response to stress (GO:0080134)	1291	88	41.9	+	2.1	1.4e-10	1.38e-08
sphingolipid biosynthetic process (GO:0030148)	99	21	3.21	+	6.54	1.45e-10	1.42e-08
regulation of cellular metabolic process (GO:0031323)	4884	229	158.49	+	1.44	1.51e-10	1.46e-08
negative regulation of biological process (GO:0048519)	4821	227	156.45	+	1.45	1.7e-10	1.64e-08
response to gamma radiation (GO:0010332)	51	16	1.66	+	9.67	1.85e-10	1.77e-08
mismatch repair (GO:0006298)	28	13	0.91	+	14.31	1.98e-10	1.89e-08
negative regulation of G2/M transition of mitotic cell cycle (GO:0010972)	61	17	1.98	+	8.59	2.34e-10	2.22e-08
negative regulation of macromolecule metabolic process (GO:0010605)	2501	139	81.16	+	1.71	2.36e-10	2.22e-08
regulation of DNA recombination (GO:0000018)	126	23	4.09	+	5.62	2.65e-10	2.48e-08
negative regulation of cell cycle G2/M phase transition (GO:1902750)	63	17	2.04	+	8.32	3.58e-10	3.32e-08
response to X-ray (GO:0010165)	30	13	0.97	+	13.35	3.88e-10	3.59e-08
positive regulation of macromolecule metabolic process (GO:0010604)	3269	168	106.08	+	1.58	3.96e-10	3.63e-08
histone ubiquitination (GO:0016574)	46	15	1.49	+	10.05	4.4e-10	4.01e-08
mucopolysaccharide metabolic process (GO:1903510)	85	19	2.76	+	6.89	5.13e-10	4.65e-08
nitrogen compound transport (GO:0071705)	1467	12	47.61	-	0.25	6.12e-10	5.52e-08
organonitrogen compound biosynthetic process (GO:1901566)	1249	84	40.53	+	2.07	6.66e-10	5.97e-08
glycosaminoglycan metabolic process (GO:0030203)	110	21	3.57	+	5.88	7.84e-10	6.99e-08
regulation of macromolecule biosynthetic process (GO:0010556)	3270	167	106.12	+	1.57	7.94e-10	7.04e-08
signal transduction by p53 class mediator (GO:0072331)	88	19	2.86	+	6.65	8.5e-10	7.45e-08
DNA strand elongation (GO:0022616)	19	11	0.62	+	17.84	8.47e-10	7.46e-08
nuclear chromosome segregation (GO:0098813)	217	29	7.04	+	4.12	9.52e-10	8.3e-08
RNA biosynthetic process (GO:0032774)	570	50	18.5	+	2.7	9.78e-10	8.48e-08
membrane lipid biosynthetic process (GO:0046467)	136	23	4.41	+	5.21	9.93e-10	8.56e-08
ion transport (GO:0006811)	1105	6	35.86	-	0.17	1.13e-09	9.68e-08
regulation of RNA biosynthetic process (GO:2001141)	2826	149	91.71	+	1.62	1.19e-09	1.02e-07
ion transmembrane transport (GO:0034220)	833	2	27.03	-	0.07	1.21e-09	1.03e-07
mitotic recombination (GO:0006312)	20	11	0.65	+	16.95	1.28e-09	1.08e-07
postreplication repair (GO:0006301)	34	13	1.1	+	11.78	1.33e-09	1.11e-07
nucleobase-containing compound biosynthetic process (GO:0034654)	924	68	29.99	+	2.27	1.33e-09	1.11e-07
response to light stimulus (GO:0009416)	297	34	9.64	+	3.53	1.34e-09	1.12e-07
DNA damage response, signal transduction by p53 class mediator (GO:0030330)	43	14	1.4	+	10.03	1.72e-09	1.42e-07
negative regulation of metabolic process (GO:0009892)	2713	144	88.04	+	1.64	1.89e-09	1.55e-07
chromosome segregation (GO:0007059)	271	32	8.79	+	3.64	2.09e-09	1.71e-07
DNA biosynthetic process (GO:0071897)	83	18	2.69	+	6.68	2.23e-09	1.79e-07
developmental process (GO:0032502)	5132	233	166.54	+	1.4	2.2e-09	1.79e-07
regulation of DNA-templated transcription (GO:0006355)	2815	148	91.35	+	1.62	2.23e-09	1.8e-07
regulation of nucleic acid-templated transcription (GO:1903506)	2817	148	91.42	+	1.62	2.25e-09	1.8e-07
apoptotic signaling pathway (GO:0097190)	300	33	9.74	+	3.39	5.83e-09	4.64e-07
DNA-templated transcription (GO:0006351)	559	48	18.14	+	2.65	6.72e-09	5.32e-07
nucleic acid-templated transcription (GO:0097659)	560	48	18.17	+	2.64	6.86e-09	5.4e-07
heterocycle biosynthetic process (GO:0018130)	987	69	32.03	+	2.15	7.8e-09	6.11e-07
base-excision repair (GO:0006284)	41	13	1.33	+	9.77	8.58e-09	6.69e-07
regulation of metabolic process (GO:0019222)	5877	256	190.72	+	1.34	9.08e-09	7.05e-07
poly-N-acetyllactosamine biosynthetic process (GO:0030311)	8	8	0.26	+	30.82	9.31e-09	7.18e-07
homologous chromosome segregation (GO:0045143)	60	15	1.95	+	7.7	9.48e-09	7.28e-07
cellular nitrogen compound biosynthetic process (GO:0044271)	1461	90	47.41	+	1.9	9.63e-09	7.36e-07
DNA double-strand break processing (GO:0000729)	19	10	0.62	+	16.22	1.01e-08	7.68e-07
double-strand break repair via nonhomologous end joining (GO:0006303)	42	13	1.36	+	9.54	1.09e-08	8.18e-07
negative regulation of DNA-templated transcription (GO:0045892)	1149	76	37.29	+	2.04	1.08e-08	8.19e-07
intrinsic apoptotic signaling pathway in response to DNA damage (GO:0008630)	71	16	2.3	+	6.94	1.09e-08	8.2e-07
negative regulation of nucleic acid-templated transcription (GO:1903507)	1151	76	37.35	+	2.03	1.12e-08	8.34e-07
intrinsic apoptotic signaling pathway (GO:0097193)	157	23	5.09	+	4.51	1.14e-08	8.49e-07
negative regulation of RNA biosynthetic process (GO:1902679)	1153	76	37.42	+	2.03	1.16e-08	8.56e-07
telomere maintenance via recombination (GO:0000722)	14	9	0.45	+	19.81	1.54e-08	1.12e-06
cellular response to UV (GO:0034644)	84	17	2.73	+	6.24	1.53e-08	1.12e-06
regulation of cellular biosynthetic process (GO:0031326)	3427	168	111.21	+	1.51	1.53e-08	1.12e-06
regulation of transcription by RNA polymerase II (GO:0006357)	2075	115	67.34	+	1.71	1.67e-08	1.21e-06
protein O-linked glycosylation via threonine (GO:0018243)	9	8	0.29	+	27.39	1.71e-08	1.23e-06
poly-N-acetyllactosamine metabolic process (GO:0030309)	9	8	0.29	+	27.39	1.71e-08	1.23e-06
apoptotic process (GO:0006915)	967	67	31.38	+	2.14	1.72e-08	1.23e-06
regulation of biosynthetic process (GO:0009889)	3479	169	112.9	+	1.5	2.51e-08	1.79e-06
regulation of chromosome organization (GO:0033044)	240	28	7.79	+	3.6	2.73e-08	1.93e-06
aromatic compound biosynthetic process (GO:0019438)	997	68	32.35	+	2.1	2.81e-08	1.98e-06
cation transport (GO:0006812)	795	3	25.8	-	0.12	3.12e-08	2.19e-06
regulation of RNA metabolic process (GO:0051252)	3096	154	100.47	+	1.53	3.16e-08	2.21e-06
peptidyl-threonine modification (GO:0018210)	78	16	2.53	+	6.32	3.44e-08	2.4e-06
regulation of DNA biosynthetic process (GO:2000278)	114	19	3.7	+	5.14	3.52e-08	2.44e-06
somatic recombination of immunoglobulin gene segments (GO:0016447)	30	11	0.97	+	11.3	3.58e-08	2.47e-06
cation transmembrane transport (GO:0098655)	635	1	20.61	-	0.05	4.07e-08	2.79e-06
negative regulation of RNA metabolic process (GO:0051253)	1255	79	40.73	+	1.94	4.18e-08	2.85e-06
somatic cell DNA recombination (GO:0016444)	39	12	1.27	+	9.48	4.26e-08	2.88e-06
somatic diversification of immune receptors via germline recombination within a single locus (GO:0002562)	39	12	1.27	+	9.48	4.26e-08	2.9e-06
multicellular organism development (GO:0007275)	3868	182	125.52	+	1.45	4.55e-08	3.07e-06
formation of extrachromosomal circular DNA (GO:0001325)	11	8	0.36	+	22.41	5.03e-08	3.35e-06
t-circle formation (GO:0090656)	11	8	0.36	+	22.41	5.03e-08	3.36e-06
telomere maintenance via telomere trimming (GO:0090737)	11	8	0.36	+	22.41	5.03e-08	3.38e-06
anatomical structure development (GO:0048856)	4678	211	151.81	+	1.39	5.14e-08	3.4e-06
positive regulation of cellular metabolic process (GO:0031325)	2888	145	93.72	+	1.55	5.22e-08	3.45e-06
programmed cell death (GO:0012501)	1005	67	32.61	+	2.05	5.83e-08	3.83e-06
extrinsic apoptotic signaling pathway (GO:0097191)	106	18	3.44	+	5.23	6.28e-08	4.07e-06
homologous chromosome pairing at meiosis (GO:0007129)	50	13	1.62	+	8.01	6.25e-08	4.08e-06
positive regulation of metabolic process (GO:0009893)	3574	171	115.98	+	1.47	6.25e-08	4.09e-06
intracellular signal transduction (GO:0035556)	1427	86	46.31	+	1.86	6.54e-08	4.23e-06
regulation of apoptotic process (GO:0042981)	1346	82	43.68	+	1.88	7.38e-08	4.75e-06
regulation of protein modification process (GO:0031399)	1484	88	48.16	+	1.83	7.41e-08	4.75e-06
negative regulation of macromolecule biosynthetic process (GO:0010558)	1347	82	43.71	+	1.88	7.51e-08	4.79e-06
cell death (GO:0008219)	1036	68	33.62	+	2.02	8.63e-08	5.49e-06
protein modification by small protein conjugation or removal (GO:0070647)	805	57	26.12	+	2.18	1.02e-07	6.47e-06
cellular response to gamma radiation (GO:0071480)	26	10	0.84	+	11.85	1.05e-07	6.63e-06
histone monoubiquitination (GO:0010390)	35	11	1.14	+	9.68	1.31e-07	8.23e-06
positive regulation of macromolecule biosynthetic process (GO:0010557)	1767	99	57.34	+	1.73	1.41e-07	8.83e-06
inorganic ion transmembrane transport (GO:0098660)	662	2	21.48	-	0.09	1.77e-07	1.1e-05
histone H2A ubiquitination (GO:0033522)	28	10	0.91	+	11.01	1.85e-07	1.15e-05
regulation of transcription initiation by RNA polymerase II (GO:0060260)	67	14	2.17	+	6.44	2.04e-07	1.26e-05
positive regulation of response to DNA damage stimulus (GO:2001022)	158	21	5.13	+	4.1	2.18e-07	1.34e-05
regulation of programmed cell death (GO:0043067)	1376	82	44.65	+	1.84	2.31e-07	1.42e-05
replicative senescence (GO:0090399)	15	8	0.49	+	16.43	2.92e-07	1.77e-05
DNA strand elongation involved in DNA replication (GO:0006271)	15	8	0.49	+	16.43	2.92e-07	1.78e-05
inorganic cation transmembrane transport (GO:0098662)	575	1	18.66	-	0.05	2.91e-07	1.78e-05
DNA unwinding involved in DNA replication (GO:0006268)	22	9	0.71	+	12.61	3.04e-07	1.83e-05
positive regulation of programmed cell death (GO:0043068)	488	40	15.84	+	2.53	3.03e-07	1.83e-05
regulation of DNA binding (GO:0051101)	121	18	3.93	+	4.58	3.67e-07	2.2e-05
organic cyclic compound biosynthetic process (GO:1901362)	1117	70	36.25	+	1.93	3.76e-07	2.24e-05
animal organ development (GO:0048513)	3008	146	97.61	+	1.5	3.86e-07	2.3e-05
somatic diversification of immunoglobulins (GO:0016445)	40	11	1.3	+	8.47	4.06e-07	2.39e-05
intracellular transport (GO:0046907)	1268	13	41.15	-	0.32	4.04e-07	2.39e-05
histone H2A monoubiquitination (GO:0035518)	23	9	0.75	+	12.06	4.11e-07	2.42e-05
fucosylation (GO:0036065)	16	8	0.52	+	15.41	4.26e-07	2.48e-05
somatic diversification of immune receptors (GO:0002200)	50	12	1.62	+	7.4	4.23e-07	2.48e-05
cellular response to light stimulus (GO:0071482)	109	17	3.54	+	4.81	4.28e-07	2.49e-05
negative regulation of cellular biosynthetic process (GO:0031327)	1406	82	45.63	+	1.8	4.66e-07	2.7e-05
protein transport (GO:0015031)	1112	10	36.09	-	0.28	4.74e-07	2.73e-05
regulation of G1/S transition of mitotic cell cycle (GO:2000045)	152	20	4.93	+	4.05	4.89e-07	2.81e-05
sister chromatid cohesion (GO:0007062)	41	11	1.33	+	8.27	5e-07	2.86e-05
nuclear DNA replication (GO:0033260)	24	9	0.78	+	11.56	5.5e-07	3.13e-05
positive regulation of protein metabolic process (GO:0051247)	1430	83	46.41	+	1.79	5.66e-07	3.22e-05
DNA replication checkpoint signaling (GO:0000076)	17	8	0.55	+	14.5	6.09e-07	3.45e-05
negative regulation of transcription by RNA polymerase II (GO:0000122)	852	57	27.65	+	2.06	6.47e-07	3.65e-05
mitotic G2 DNA damage checkpoint signaling (GO:0007095)	33	10	1.07	+	9.34	6.51e-07	3.66e-05
positive regulation of histone modification (GO:0031058)	100	16	3.25	+	4.93	6.9e-07	3.86e-05
regulation of protein metabolic process (GO:0051246)	2434	123	78.99	+	1.56	6.92e-07	3.86e-05
positive regulation of cell death (GO:0010942)	544	42	17.65	+	2.38	6.99e-07	3.89e-05
cell cycle DNA replication (GO:0044786)	25	9	0.81	+	11.09	7.27e-07	4.03e-05
regulation of cell death (GO:0010941)	1515	86	49.16	+	1.75	7.43e-07	4.1e-05
negative regulation of DNA recombination (GO:0045910)	43	11	1.4	+	7.88	7.49e-07	4.12e-05
regulation of DNA-templated transcription initiation (GO:2000142)	77	14	2.5	+	5.6	8.94e-07	4.88e-05
negative regulation of biosynthetic process (GO:0009890)	1432	82	46.47	+	1.76	8.91e-07	4.88e-05
regulation of histone modification (GO:0031056)	174	21	5.65	+	3.72	9.16e-07	4.97e-05
protein modification by small protein conjugation (GO:0032446)	672	48	21.81	+	2.2	9.14e-07	4.98e-05
positive regulation of apoptotic process (GO:0043065)	475	38	15.41	+	2.47	9.9e-07	5.35e-05
regulation of cell cycle G1/S phase transition (GO:1902806)	175	21	5.68	+	3.7	9.97e-07	5.37e-05
positive regulation of DNA biosynthetic process (GO:2000573)	67	13	2.17	+	5.98	1.16e-06	6.2e-05
histone methylation (GO:0016571)	105	16	3.41	+	4.7	1.23e-06	6.57e-05
regulation of DNA damage checkpoint (GO:2000001)	27	9	0.88	+	10.27	1.23e-06	6.58e-05
protein sumoylation (GO:0016925)	46	11	1.49	+	7.37	1.33e-06	7.04e-05
DNA strand resection involved in replication fork processing (GO:0110025)	7	6	0.23	+	26.41	1.33e-06	7.05e-05
positive regulation of biosynthetic process (GO:0009891)	1906	101	61.85	+	1.63	1.47e-06	7.74e-05
DNA synthesis involved in DNA repair (GO:0000731)	37	10	1.2	+	8.33	1.57e-06	8.25e-05
determination of adult lifespan (GO:0008340)	20	8	0.65	+	12.33	1.61e-06	8.44e-05
heterochromatin organization (GO:0070828)	58	12	1.88	+	6.38	1.66e-06	8.66e-05
regulation of telomere maintenance (GO:0032204)	95	15	3.08	+	4.87	1.78e-06	9.23e-05
metal ion transport (GO:0030001)	595	2	19.31	-	0.1	1.78e-06	9.25e-05
heterochromatin formation (GO:0031507)	48	11	1.56	+	7.06	1.9e-06	9.82e-05
positive regulation of transcription initiation by RNA polymerase II (GO:0060261)	59	12	1.91	+	6.27	1.94e-06	9.99e-05
negative regulation of telomere capping (GO:1904354)	8	6	0.26	+	23.11	2.27e-06	0.000116
positive regulation of histone methylation (GO:0031062)	49	11	1.59	+	6.92	2.26e-06	0.000116
mitotic G1 DNA damage checkpoint signaling (GO:0031571)	30	9	0.97	+	9.24	2.55e-06	0.000129
establishment of localization in cell (GO:0051649)	1639	23	53.19	-	0.43	2.52e-06	0.000129
viral protein processing (GO:0019082)	30	9	0.97	+	9.24	2.55e-06	0.00013
transcription by RNA polymerase II (GO:0006366)	325	29	10.55	+	2.75	2.65e-06	0.000134
protein methylation (GO:0006479)	141	18	4.58	+	3.93	2.68e-06	0.000135
protein alkylation (GO:0008213)	141	18	4.58	+	3.93	2.68e-06	0.000135
peptidyl-lysine dimethylation (GO:0018027)	22	8	0.71	+	11.21	2.87e-06	0.000141
somatic recombination of immunoglobulin genes involved in immune response (GO:0002204)	22	8	0.71	+	11.21	2.87e-06	0.000142
isotype switching (GO:0045190)	22	8	0.71	+	11.21	2.87e-06	0.000142
polysaccharide biosynthetic process (GO:0000271)	40	10	1.3	+	7.7	2.86e-06	0.000142
positive regulation of cellular process (GO:0048522)	5153	219	167.22	+	1.31	2.89e-06	0.000142
cellular polysaccharide biosynthetic process (GO:0033692)	40	10	1.3	+	7.7	2.86e-06	0.000143
regulation of double-strand break repair (GO:2000779)	127	17	4.12	+	4.12	2.85e-06	0.000143
positive regulation of protein modification process (GO:0031401)	966	60	31.35	+	1.91	2.97e-06	0.000145
protein-DNA complex assembly (GO:0065004)	173	20	5.61	+	3.56	3.03e-06	0.000148
histone lysine methylation (GO:0034968)	74	13	2.4	+	5.41	3.07e-06	0.000149
positive regulation of chromosome organization (GO:2001252)	100	15	3.25	+	4.62	3.14e-06	0.000152
mitotic G1/S transition checkpoint signaling (GO:0044819)	31	9	1.01	+	8.95	3.2e-06	0.000155
peptidyl-lysine methylation (GO:0018022)	87	14	2.82	+	4.96	3.22e-06	0.000155
fucose metabolic process (GO:0006004)	15	7	0.49	+	14.38	3.29e-06	0.000158
positive regulation of cellular biosynthetic process (GO:0031328)	1869	98	60.65	+	1.62	3.36e-06	0.000161
production of molecular mediator of immune response (GO:0002440)	63	12	2.04	+	5.87	3.53e-06	0.000168
cellular carbohydrate biosynthetic process (GO:0034637)	52	11	1.69	+	6.52	3.73e-06	0.000178
organelle organization (GO:0006996)	2764	132	89.7	+	1.47	4.35e-06	0.000206
positive regulation of protein modification by small protein conjugation or removal (GO:1903322)	132	17	4.28	+	3.97	4.55e-06	0.000215
resolution of meiotic recombination intermediates (GO:0000712)	16	7	0.52	+	13.48	4.61e-06	0.000217
system development (GO:0048731)	3517	160	114.13	+	1.4	4.75e-06	0.000223
vesicle-mediated transport (GO:0016192)	1209	14	39.23	-	0.36	5.01e-06	0.000235
positive regulation of DNA-templated transcription initiation (GO:2000144)	66	12	2.14	+	5.6	5.38e-06	0.000252
protein O-linked glycosylation via serine (GO:0018242)	10	6	0.32	+	18.49	5.74e-06	0.000267
negative regulation of telomere maintenance (GO:0032205)	34	9	1.1	+	8.16	6.07e-06	0.000282
mitochondrial genome maintenance (GO:0000002)	25	8	0.81	+	9.86	6.26e-06	0.00029
mitochondrial DNA metabolic process (GO:0032042)	17	7	0.55	+	12.69	6.33e-06	0.000292
ganglioside biosynthetic process via lactosylceramide (GO:0010706)	5	5	0.16	+	30.82	6.65e-06	0.000306
positive regulation of RNA biosynthetic process (GO:1902680)	1561	84	50.66	+	1.66	6.87e-06	0.000315
negative regulation of G1/S transition of mitotic cell cycle (GO:2000134)	68	12	2.21	+	5.44	7.06e-06	0.000323
multicellular organismal reproductive process (GO:0048609)	768	50	24.92	+	2.01	7.09e-06	0.000323
regulation of histone methylation (GO:0031060)	81	13	2.63	+	4.95	7.4e-06	0.000337
protein hydroxylation (GO:0018126)	26	8	0.84	+	9.48	7.97e-06	0.00036
somatic diversification of immunoglobulins involved in immune response (GO:0002208)	26	8	0.84	+	9.48	7.97e-06	0.000361
transcription initiation at RNA polymerase II promoter (GO:0006367)	69	12	2.24	+	5.36	8.05e-06	0.000363
phosphorylation of RNA polymerase II C-terminal domain (GO:0070816)	11	6	0.36	+	16.81	8.63e-06	0.000388
immunoglobulin production (GO:0002377)	58	11	1.88	+	5.84	9.32e-06	0.000418
protein-DNA complex subunit organization (GO:0071824)	205	21	6.65	+	3.16	9.64e-06	0.000431
positive regulation of transcription by RNA polymerase II (GO:0045944)	1138	66	36.93	+	1.79	9.75e-06	0.000435
chromosome separation (GO:0051304)	27	8	0.88	+	9.13	1e-05	0.000447
cellular response to mechanical stimulus (GO:0071260)	71	12	2.3	+	5.21	1.04e-05	0.000462
multicellular organism reproduction (GO:0032504)	803	51	26.06	+	1.96	1.11e-05	0.00049
DNA damage response, signal transduction by p53 class mediator resulting in cell cycle arrest (GO:0006977)	19	7	0.62	+	11.35	1.14e-05	0.000502
resolution of recombination intermediates (GO:0071139)	6	5	0.19	+	25.68	1.19e-05	0.000522
positive regulation of protein ubiquitination (GO:0031398)	113	15	3.67	+	4.09	1.19e-05	0.000522
regulation of signal transduction by p53 class mediator (GO:1901796)	99	14	3.21	+	4.36	1.22e-05	0.000533
double-strand break repair via break-induced replication (GO:0000727)	12	6	0.39	+	15.41	1.26e-05	0.000549
positive regulation of DNA-templated transcription (GO:0045893)	1555	83	50.46	+	1.64	1.29e-05	0.000559
positive regulation of nucleic acid-templated transcription (GO:1903508)	1555	83	50.46	+	1.64	1.29e-05	0.000561
DNA-templated transcription initiation (GO:0006352)	100	14	3.25	+	4.31	1.35e-05	0.000582
positive regulation of RNA metabolic process (GO:0051254)	1685	88	54.68	+	1.61	1.35e-05	0.000582
regulation of cell cycle checkpoint (GO:1901976)	49	10	1.59	+	6.29	1.36e-05	0.000584
meiotic chromosome separation (GO:0051307)	20	7	0.65	+	10.79	1.5e-05	0.000641
negative regulation of cell cycle G1/S phase transition (GO:1902807)	74	12	2.4	+	5	1.51e-05	0.000645
DNA replication initiation (GO:0006270)	29	8	0.94	+	8.5	1.56e-05	0.000665
establishment of protein localization (GO:0045184)	1195	15	38.78	-	0.39	1.59e-05	0.000676
negative regulation of gene expression, epigenetic (GO:0045814)	62	11	2.01	+	5.47	1.62e-05	0.000688
Unclassified (UNCLASSIFIED)	1108	13	35.96	-	0.36	1.69e-05	0.000713
biological_process (GO:0008150)	14885	506	483.04	+	1.05	1.69e-05	0.000714
peptidyl-serine modification (GO:0018209)	197	20	6.39	+	3.13	1.76e-05	0.000742
regulation of DNA-directed DNA polymerase activity (GO:1900262)	13	6	0.42	+	14.22	1.79e-05	0.00075
positive regulation of DNA-directed DNA polymerase activity (GO:1900264)	13	6	0.42	+	14.22	1.79e-05	0.000752
positive regulation of neuron death (GO:1901216)	89	13	2.89	+	4.5	1.83e-05	0.000762
mRNA transcription (GO:0009299)	51	10	1.66	+	6.04	1.84e-05	0.000766
regulation of leukocyte adhesion to vascular endothelial cell (GO:1904994)	30	8	0.97	+	8.22	1.92e-05	0.000797
telomere maintenance via semi-conservative replication (GO:0032201)	7	5	0.23	+	22.01	1.98e-05	0.000821
response to organic substance (GO:0010033)	2553	121	82.85	+	1.46	2.07e-05	0.000853
negative regulation of DNA replication (GO:0008156)	31	8	1.01	+	7.95	2.35e-05	0.000968
cellular response to external stimulus (GO:0071496)	310	26	10.06	+	2.58	2.37e-05	0.000971
leukocyte apoptotic process (GO:0071887)	42	9	1.36	+	6.6	2.62e-05	0.00107
negative regulation of chromosome organization (GO:2001251)	79	12	2.56	+	4.68	2.7e-05	0.0011
negative regulation of response to DNA damage stimulus (GO:2001021)	79	12	2.56	+	4.68	2.7e-05	0.0011
positive regulation of DNA repair (GO:0045739)	122	15	3.96	+	3.79	2.7e-05	0.0011
chromatin remodeling (GO:0006338)	294	25	9.54	+	2.62	2.74e-05	0.00111
histone deubiquitination (GO:0016578)	43	9	1.4	+	6.45	3.08e-05	0.00125
double-strand break repair via synthesis-dependent strand annealing (GO:0045003)	8	5	0.26	+	19.26	3.14e-05	0.00126
L-fucose catabolic process (GO:0042355)	8	5	0.26	+	19.26	3.14e-05	0.00126
fucose catabolic process (GO:0019317)	8	5	0.26	+	19.26	3.14e-05	0.00127
regulation of transferase activity (GO:0051338)	859	52	27.88	+	1.87	3.26e-05	0.0013
meiotic sister chromatid segregation (GO:0045144)	15	6	0.49	+	12.33	3.4e-05	0.00135
meiotic sister chromatid cohesion (GO:0051177)	15	6	0.49	+	12.33	3.4e-05	0.00135
regulation of DNA-templated DNA replication initiation (GO:0030174)	15	6	0.49	+	12.33	3.4e-05	0.00135
glycosylceramide metabolic process (GO:0006677)	15	6	0.49	+	12.33	3.4e-05	0.00136
signal transduction in absence of ligand (GO:0038034)	33	8	1.07	+	7.47	3.46e-05	0.00136
extrinsic apoptotic signaling pathway in absence of ligand (GO:0097192)	33	8	1.07	+	7.47	3.46e-05	0.00136
G protein-coupled receptor signaling pathway (GO:0007186)	779	7	25.28	-	0.28	3.46e-05	0.00136
positive regulation of DNA binding (GO:0043388)	56	10	1.82	+	5.5	3.75e-05	0.00147
female gamete generation (GO:0007292)	142	16	4.61	+	3.47	3.88e-05	0.00152
translesion synthesis (GO:0019985)	24	7	0.78	+	8.99	3.97e-05	0.00155
positive regulation of biological process (GO:0048518)	5724	232	185.75	+	1.25	4.21e-05	0.00164
regulation of gene expression (GO:0010468)	4103	176	133.15	+	1.32	4.42e-05	0.00171
meiosis II (GO:0007135)	16	6	0.52	+	11.56	4.55e-05	0.00176
meiosis II cell cycle process (GO:0061983)	16	6	0.52	+	11.56	4.55e-05	0.00176
stem cell population maintenance (GO:0019827)	113	14	3.67	+	3.82	4.61e-05	0.00177
epigenetic regulation of gene expression (GO:0040029)	113	14	3.67	+	3.82	4.61e-05	0.00178
L-fucose metabolic process (GO:0042354)	9	5	0.29	+	17.12	4.76e-05	0.00182
sulfur compound biosynthetic process (GO:0044272)	129	15	4.19	+	3.58	4.85e-05	0.00185
response to endogenous stimulus (GO:0009719)	1303	70	42.28	+	1.66	4.87e-05	0.00186
regulation of telomere capping (GO:1904353)	25	7	0.81	+	8.63	4.95e-05	0.00188
tissue development (GO:0009888)	1572	81	51.01	+	1.59	5.36e-05	0.00203
regulation of cyclin-dependent protein serine/threonine kinase activity (GO:0000079)	100	13	3.25	+	4.01	5.48e-05	0.00207
transcription preinitiation complex assembly (GO:0070897)	59	10	1.91	+	5.22	5.55e-05	0.00209
cellular senescence (GO:0090398)	59	10	1.91	+	5.22	5.55e-05	0.00209
protein localization to chromosome (GO:0034502)	72	11	2.34	+	4.71	5.55e-05	0.00209
regulation of protein ubiquitination (GO:0031396)	198	19	6.43	+	2.96	5.76e-05	0.00216
collagen-activated signaling pathway (GO:0038065)	17	6	0.55	+	10.88	5.99e-05	0.00223
regulation of leukocyte tethering or rolling (GO:1903236)	17	6	0.55	+	10.88	5.99e-05	0.00224
negative regulation of programmed cell death (GO:0043069)	835	50	27.1	+	1.85	6.1e-05	0.00227
cellular polysaccharide metabolic process (GO:0044264)	73	11	2.37	+	4.64	6.21e-05	0.0023
maintenance of cell number (GO:0098727)	117	14	3.8	+	3.69	6.5e-05	0.0024
negative regulation of cell death (GO:0060548)	931	54	30.21	+	1.79	6.5e-05	0.00241
regulation of cell population proliferation (GO:0042127)	1556	80	50.49	+	1.58	6.81e-05	0.00251
telomeric loop disassembly (GO:0090657)	10	5	0.32	+	15.41	6.96e-05	0.00255
error-prone translesion synthesis (GO:0042276)	10	5	0.32	+	15.41	6.96e-05	0.00255
establishment of sister chromatid cohesion (GO:0034085)	10	5	0.32	+	15.41	6.96e-05	0.00256
regulation of cyclin-dependent protein kinase activity (GO:1904029)	103	13	3.34	+	3.89	7.21e-05	0.00263
positive regulation of histone H3-K4 methylation (GO:0051571)	27	7	0.88	+	7.99	7.49e-05	0.00273
B cell activation involved in immune response (GO:0002312)	49	9	1.59	+	5.66	7.55e-05	0.00274
negative regulation of apoptotic process (GO:0043066)	815	49	26.45	+	1.85	7.64e-05	0.00277
regulation of protein modification by small protein conjugation or removal (GO:1903320)	239	21	7.76	+	2.71	7.74e-05	0.0028
positive regulation of telomere maintenance (GO:0032206)	62	10	2.01	+	4.97	8.04e-05	0.0029
response to oxygen-containing compound (GO:1901700)	1469	76	47.67	+	1.59	8.44e-05	0.00304
gamete generation (GO:0007276)	663	42	21.52	+	1.95	8.82e-05	0.00317
T cell apoptotic process (GO:0070231)	28	7	0.91	+	7.7	9.11e-05	0.00326
polysaccharide metabolic process (GO:0005976)	77	11	2.5	+	4.4	9.56e-05	0.00342
regulation of cellular extravasation (GO:0002691)	39	8	1.27	+	6.32	9.64e-05	0.00343
regulation of histone H3-K4 methylation (GO:0051569)	39	8	1.27	+	6.32	9.64e-05	0.00344
viral gene expression (GO:0019080)	51	9	1.66	+	5.44	9.91e-05	0.00352
post-embryonic animal organ development (GO:0048569)	19	6	0.62	+	9.73	9.97e-05	0.00353
organophosphate metabolic process (GO:0019637)	881	10	28.59	-	0.35	0.0001	0.00355
peptidyl-lysine trimethylation (GO:0018023)	40	8	1.3	+	6.16	0.000113	0.00397
protein ubiquitination (GO:0016567)	608	39	19.73	+	1.98	0.000116	0.00407
central nervous system development (GO:0007417)	955	54	30.99	+	1.74	0.000119	0.00419
multicellular organismal process (GO:0032501)	5628	226	182.64	+	1.24	0.000127	0.00446
regulation of double-strand break repair via homologous recombination (GO:0010569)	66	10	2.14	+	4.67	0.000128	0.00447
multicellular organism growth (GO:0035264)	80	11	2.6	+	4.24	0.00013	0.00453
immunoglobulin production involved in immunoglobulin-mediated immune response (GO:0002381)	41	8	1.33	+	6.01	0.000131	0.00455
sex differentiation (GO:0007548)	249	21	8.08	+	2.6	0.000132	0.00458
regulation of helicase activity (GO:0051095)	12	5	0.39	+	12.84	0.000136	0.00467
UV protection (GO:0009650)	12	5	0.39	+	12.84	0.000136	0.00468
cellular response to X-ray (GO:0071481)	12	5	0.39	+	12.84	0.000136	0.00469
positive regulation of leukocyte tethering or rolling (GO:1903238)	12	5	0.39	+	12.84	0.000136	0.0047
response to UV-C (GO:0010225)	12	5	0.39	+	12.84	0.000136	0.00471
immune system development (GO:0002520)	709	43	23.01	+	1.87	0.000152	0.00521
TRAIL-activated apoptotic signaling pathway (GO:0036462)	6	4	0.19	+	20.54	0.000174	0.00592
replication-born double-strand break repair via sister chromatid exchange (GO:1990414)	6	4	0.19	+	20.54	0.000174	0.00593
protein sialylation (GO:1990743)	6	4	0.19	+	20.54	0.000174	0.00594
establishment of meiotic sister chromatid cohesion (GO:0034089)	6	4	0.19	+	20.54	0.000174	0.00595
somatic stem cell population maintenance (GO:0035019)	56	9	1.82	+	4.95	0.000186	0.00632
proteolysis (GO:0006508)	1136	61	36.87	+	1.65	0.000193	0.00652
sexual reproduction (GO:0019953)	780	46	25.31	+	1.82	0.000194	0.00653
histone H3-K4 trimethylation (GO:0080182)	22	6	0.71	+	8.4	0.000196	0.00659
developmental process involved in reproduction (GO:0003006)	837	48	27.16	+	1.77	0.000219	0.00736
lymphocyte apoptotic process (GO:0070227)	33	7	1.07	+	6.54	0.00022	0.00739
mRNA transcription by RNA polymerase II (GO:0042789)	45	8	1.46	+	5.48	0.00023	0.0077
cellular response to endogenous stimulus (GO:0071495)	1052	57	34.14	+	1.67	0.000234	0.00781
positive regulation of leukocyte adhesion to vascular endothelial cell (GO:1904996)	23	6	0.75	+	8.04	0.00024	0.008
macromolecule localization (GO:0033036)	2188	43	71	-	0.61	0.000244	0.00811
positive regulation of proteolysis (GO:0045862)	355	26	11.52	+	2.26	0.00025	0.00828
cellular localization (GO:0051641)	2488	51	80.74	-	0.63	0.000251	0.00829
positive regulation of transferase activity (GO:0051347)	551	35	17.88	+	1.96	0.00026	0.0086
protein phosphorylation (GO:0006468)	679	41	22.03	+	1.86	0.000262	0.00862
glycosylceramide biosynthetic process (GO:0046476)	7	4	0.23	+	17.61	0.000267	0.00863
regulation of mitotic recombination (GO:0000019)	7	4	0.23	+	17.61	0.000267	0.00865
subtelomeric heterochromatin formation (GO:0031509)	7	4	0.23	+	17.61	0.000267	0.00867
histone H3-K4 dimethylation (GO:0044648)	7	4	0.23	+	17.61	0.000267	0.00868
collagen metabolic process (GO:0032963)	59	9	1.91	+	4.7	0.000264	0.00869
response to cell cycle checkpoint signaling (GO:0072396)	7	4	0.23	+	17.61	0.000267	0.0087
nucleotide-excision repair, DNA incision (GO:0033683)	7	4	0.23	+	17.61	0.000267	0.00872
response to DNA integrity checkpoint signaling (GO:0072402)	7	4	0.23	+	17.61	0.000267	0.00874
response to DNA damage checkpoint signaling (GO:0072423)	7	4	0.23	+	17.61	0.000267	0.00876
monocarboxylic acid metabolic process (GO:0032787)	476	3	15.45	-	0.19	0.000272	0.00877
female sex differentiation (GO:0046660)	104	12	3.37	+	3.56	0.00029	0.00933
RNA polymerase II preinitiation complex assembly (GO:0051123)	47	8	1.53	+	5.25	0.000299	0.00962
Golgi vesicle transport (GO:0048193)	272	0	8.83	-	< 0.01	0.000303	0.00972
peptidyl-proline hydroxylation (GO:0019511)	15	5	0.49	+	10.27	0.000315	0.0101
regulation of organelle organization (GO:0033043)	1105	59	35.86	+	1.65	0.000318	0.0101
histone H3 acetylation (GO:0043966)	61	9	1.98	+	4.55	0.00033	0.0105
development of primary female sexual characteristics (GO:0046545)	90	11	2.92	+	3.77	0.000329	0.0105
male meiotic nuclear division (GO:0007140)	48	8	1.56	+	5.14	0.00034	0.0108
telomere maintenance via telomere lengthening (GO:0010833)	25	6	0.81	+	7.4	0.000353	0.0111
macromolecule methylation (GO:0043414)	261	21	8.47	+	2.48	0.000354	0.0111
head development (GO:0060322)	756	44	24.53	+	1.79	0.000354	0.0111
circulatory system development (GO:0072359)	850	48	27.58	+	1.74	0.000349	0.0111
regulation of histone H3-K9 methylation (GO:0051570)	25	6	0.81	+	7.4	0.000353	0.0112
organic hydroxy compound metabolic process (GO:1901615)	463	3	15.03	-	0.2	0.000384	0.012
histone H2A K63-linked deubiquitination (GO:0070537)	8	4	0.26	+	15.41	0.000391	0.0122
telomeric D-loop disassembly (GO:0061820)	8	4	0.26	+	15.41	0.000391	0.0122
regulation of neuron death (GO:1901214)	310	23	10.06	+	2.29	0.000389	0.0122
regulation of cellular process (GO:0050794)	9394	345	304.85	+	1.13	0.000398	0.0124
cell cycle phase transition (GO:0044770)	177	16	5.74	+	2.79	0.000403	0.0125
hexose catabolic process (GO:0019320)	37	7	1.2	+	5.83	0.000407	0.0126
regulation of apoptotic signaling pathway (GO:2001233)	349	25	11.33	+	2.21	0.000416	0.0129
negative regulation of angiogenesis (GO:0016525)	93	11	3.02	+	3.64	0.000424	0.0131
gastrulation (GO:0007369)	160	15	5.19	+	2.89	0.000426	0.0131
purine-containing compound metabolic process (GO:0072521)	403	2	13.08	-	0.15	0.000423	0.0131
regulation of ion transport (GO:0043269)	671	7	21.78	-	0.32	0.000429	0.0132
anatomical structure morphogenesis (GO:0009653)	2075	96	67.34	+	1.43	0.00045	0.0138
negative regulation of blood vessel morphogenesis (GO:2000181)	94	11	3.05	+	3.61	0.000461	0.0141
positive regulation of cell cycle (GO:0045787)	326	24	10.58	+	2.27	0.000463	0.0141
cellular carbohydrate metabolic process (GO:0044262)	162	15	5.26	+	2.85	0.000481	0.0146
negative regulation of vasculature development (GO:1901343)	95	11	3.08	+	3.57	0.0005	0.0152
actin filament-based process (GO:0030029)	557	5	18.08	-	0.28	0.000515	0.0156
histone H3-K4 monomethylation (GO:0097692)	9	4	0.29	+	13.7	0.00055	0.0166
positive regulation of molecular function (GO:0044093)	1484	73	48.16	+	1.52	0.000555	0.0167
brain development (GO:0007420)	711	41	23.07	+	1.78	0.000565	0.017
telomeric 3' overhang formation (GO:0031860)	3	3	0.1	+	30.82	0.000575	0.0172
telomeric DNA-containing double minutes formation (GO:0061819)	3	3	0.1	+	30.82	0.000575	0.0172
positive regulation of proteasomal protein catabolic process (GO:1901800)	113	12	3.67	+	3.27	0.000575	0.0172
response to organonitrogen compound (GO:0010243)	920	50	29.86	+	1.67	0.000579	0.0172
negative regulation of protection from non-homologous end joining at telomere (GO:1905765)	3	3	0.1	+	30.82	0.000575	0.0173
regulation of protection from non-homologous end joining at telomere (GO:1905764)	3	3	0.1	+	30.82	0.000575	0.0173
protein ADP-ribosylation (GO:0006471)	28	6	0.91	+	6.6	0.000595	0.0177
positive regulation of G2/M transition of mitotic cell cycle (GO:0010971)	28	6	0.91	+	6.6	0.000595	0.0177
ribose phosphate metabolic process (GO:0019693)	388	2	12.59	-	0.16	0.000599	0.0177
positive regulation of DNA recombination (GO:0045911)	67	9	2.17	+	4.14	0.000613	0.0181
mitotic sister chromatid cohesion (GO:0007064)	18	5	0.58	+	8.56	0.000633	0.0187
nucleoside phosphate metabolic process (GO:0006753)	498	4	16.16	-	0.25	0.000638	0.0187
ion homeostasis (GO:0050801)	497	4	16.13	-	0.25	0.000637	0.0188
protein autoubiquitination (GO:0051865)	68	9	2.21	+	4.08	0.000675	0.0198
mitotic cell cycle phase transition (GO:0044772)	168	15	5.45	+	2.75	0.000682	0.02
positive regulation of neuron apoptotic process (GO:0043525)	54	8	1.75	+	4.57	0.000686	0.0201
positive regulation of erythrocyte differentiation (GO:0045648)	29	6	0.94	+	6.38	0.0007	0.0204
amino sugar metabolic process (GO:0006040)	41	7	1.33	+	5.26	0.000701	0.0204
monosaccharide catabolic process (GO:0046365)	41	7	1.33	+	5.26	0.000701	0.0204
negative regulation of organelle organization (GO:0010639)	319	23	10.35	+	2.22	0.000732	0.0212
cellular response to amino acid stimulus (GO:0071230)	69	9	2.24	+	4.02	0.000742	0.0214
positive regulation of organelle organization (GO:0010638)	489	31	15.87	+	1.95	0.000739	0.0214
mitochondrial DNA replication (GO:0006264)	10	4	0.32	+	12.33	0.000751	0.0215
collagen biosynthetic process (GO:0032964)	10	4	0.32	+	12.33	0.000751	0.0216
mitotic DNA replication checkpoint signaling (GO:0033314)	10	4	0.32	+	12.33	0.000751	0.0216
constitutive heterochromatin formation (GO:0140719)	10	4	0.32	+	12.33	0.000751	0.0217
development of primary sexual characteristics (GO:0045137)	208	17	6.75	+	2.52	0.00078	0.0223
intracellular protein transport (GO:0006886)	643	7	20.87	-	0.34	0.000788	0.0225
regulation of erythrocyte differentiation (GO:0045646)	42	7	1.36	+	5.14	0.000796	0.0227
regulation of proteasomal ubiquitin-dependent protein catabolic process (GO:0032434)	135	13	4.38	+	2.97	0.000805	0.0229
histone acetylation (GO:0016573)	118	12	3.83	+	3.13	0.000818	0.0232
positive regulation of binding (GO:0051099)	172	15	5.58	+	2.69	0.000852	0.0241
purine nucleotide metabolic process (GO:0006163)	373	2	12.1	-	0.17	0.000851	0.0241
small molecule metabolic process (GO:0044281)	1563	29	50.72	-	0.57	0.000855	0.0242
alcohol metabolic process (GO:0006066)	314	1	10.19	-	0.1	0.000864	0.0244
ribonucleotide metabolic process (GO:0009259)	379	2	12.3	-	0.16	0.000868	0.0245
positive regulation of mitotic cell cycle (GO:0045931)	119	12	3.86	+	3.11	0.000875	0.0246
inorganic ion homeostasis (GO:0098771)	486	4	15.77	-	0.25	0.000888	0.0249
nucleotide metabolic process (GO:0009117)	490	4	15.9	-	0.25	0.000901	0.0252
response to hypoxia (GO:0001666)	268	20	8.7	+	2.3	0.000908	0.0254
positive regulation of cysteine-type endopeptidase activity (GO:2001056)	137	13	4.45	+	2.92	0.000912	0.0255
regulation of phosphorylation (GO:0042325)	1185	60	38.46	+	1.56	0.000921	0.0257
regulation of fibroblast proliferation (GO:0048145)	87	10	2.82	+	3.54	0.000938	0.026
female gonad development (GO:0008585)	87	10	2.82	+	3.54	0.000938	0.026
positive regulation of cysteine-type endopeptidase activity involved in apoptotic process (GO:0043280)	120	12	3.89	+	3.08	0.000936	0.026
telomere maintenance via telomerase (GO:0007004)	20	5	0.65	+	7.7	0.000949	0.0262
positive regulation of cell cycle G2/M phase transition (GO:1902751)	31	6	1.01	+	5.96	0.00095	0.0262
regulation of cysteine-type endopeptidase activity involved in apoptotic process (GO:0043281)	193	16	6.26	+	2.55	0.000959	0.0264
negative regulation of telomere maintenance in response to DNA damage (GO:1904506)	4	3	0.13	+	23.11	0.000983	0.0269
mRNA splicing, via spliceosome (GO:0000398)	234	0	7.59	-	< 0.01	0.000985	0.0269
RNA splicing, via transesterification reactions with bulged adenosine as nucleophile (GO:0000377)	234	0	7.59	-	< 0.01	0.000985	0.0269
response to intra-S DNA damage checkpoint signaling (GO:0072429)	4	3	0.13	+	23.11	0.000983	0.027
replication fork reversal (GO:0071932)	4	3	0.13	+	23.11	0.000983	0.027
positive regulation of histone H3-K36 methylation (GO:0000416)	4	3	0.13	+	23.11	0.000983	0.027
thymocyte apoptotic process (GO:0070242)	11	4	0.36	+	11.21	0.000999	0.027
response to chemical (GO:0042221)	3473	145	112.7	+	1.29	0.000991	0.027
RNA processing (GO:0006396)	817	11	26.51	-	0.41	0.000993	0.027
regulation of protein localization to chromatin (GO:1905634)	11	4	0.36	+	11.21	0.000999	0.0271
skin morphogenesis (GO:0043589)	11	4	0.36	+	11.21	0.000999	0.0271
histone H3-K4 methylation (GO:0051568)	44	7	1.43	+	4.9	0.00102	0.0274
regulation of DNA-templated transcription in response to stress (GO:0043620)	44	7	1.43	+	4.9	0.00102	0.0274
RNA splicing, via transesterification reactions (GO:0000375)	238	0	7.72	-	< 0.01	0.00102	0.0274
regulation of telomere maintenance via telomere lengthening (GO:1904356)	58	8	1.88	+	4.25	0.00104	0.028
response to oxygen levels (GO:0070482)	307	22	9.96	+	2.21	0.00105	0.028
regulation of proteolysis (GO:0030162)	688	39	22.33	+	1.75	0.00104	0.028
protein localization (GO:0008104)	1812	36	58.8	-	0.61	0.00111	0.0297
blastocyst growth (GO:0001832)	21	5	0.68	+	7.34	0.00115	0.0304
positive regulation of miRNA transcription (GO:1902895)	45	7	1.46	+	4.79	0.00114	0.0304
internal peptidyl-lysine acetylation (GO:0018393)	123	12	3.99	+	3.01	0.00114	0.0304
protein deacetylation (GO:0006476)	59	8	1.91	+	4.18	0.00115	0.0306
embryo development (GO:0009790)	976	51	31.67	+	1.61	0.00115	0.0306
positive regulation of mitotic cell cycle phase transition (GO:1901992)	90	10	2.92	+	3.42	0.00119	0.0314
purine ribonucleotide metabolic process (GO:0009150)	360	2	11.68	-	0.17	0.00121	0.0319
positive regulation of apoptotic signaling pathway (GO:2001235)	124	12	4.02	+	2.98	0.00121	0.032
response to amino acid (GO:0043200)	107	11	3.47	+	3.17	0.00123	0.0323
cation homeostasis (GO:0055080)	472	4	15.32	-	0.26	0.00123	0.0323
B cell activation (GO:0042113)	179	15	5.81	+	2.58	0.00124	0.0324
regulation of biological process (GO:0050789)	9925	358	322.08	+	1.11	0.00127	0.0332
regulation of miRNA transcription (GO:1902893)	60	8	1.95	+	4.11	0.00127	0.0333
lipid glycosylation (GO:0030259)	12	4	0.39	+	10.27	0.0013	0.0334
mitotic DNA replication (GO:1902969)	12	4	0.39	+	10.27	0.0013	0.0334
positive regulation of proteasomal ubiquitin-dependent protein catabolic process (GO:0032436)	91	10	2.95	+	3.39	0.00128	0.0334
histone H3-K9 methylation (GO:0051567)	12	4	0.39	+	10.27	0.0013	0.0335
somatic hypermutation of immunoglobulin genes (GO:0016446)	12	4	0.39	+	10.27	0.0013	0.0335
internal protein amino acid acetylation (GO:0006475)	125	12	4.06	+	2.96	0.00129	0.0335
nucleic acid phosphodiester bond hydrolysis (GO:0090305)	232	18	7.53	+	2.39	0.00129	0.0335
negative regulation of cell population proliferation (GO:0008285)	670	38	21.74	+	1.75	0.00129	0.0335
organic acid metabolic process (GO:0006082)	802	11	26.03	-	0.42	0.00131	0.0335
collagen-activated tyrosine kinase receptor signaling pathway (GO:0038063)	12	4	0.39	+	10.27	0.0013	0.0336
in utero embryonic development (GO:0001701)	380	25	12.33	+	2.03	0.00129	0.0336
developmental growth (GO:0048589)	382	25	12.4	+	2.02	0.00136	0.0347
growth (GO:0040007)	382	25	12.4	+	2.02	0.00136	0.0348
RNA-templated DNA biosynthetic process (GO:0006278)	22	5	0.71	+	7	0.00137	0.0349
neuronal stem cell population maintenance (GO:0097150)	22	5	0.71	+	7	0.00137	0.0349
cellular response to acid chemical (GO:0071229)	76	9	2.47	+	3.65	0.00138	0.0351
peptidyl-lysine acetylation (GO:0018394)	126	12	4.09	+	2.93	0.00138	0.0351
nucleobase-containing small molecule metabolic process (GO:0055086)	565	6	18.34	-	0.33	0.00141	0.0356
regulation of ubiquitin-dependent protein catabolic process (GO:2000058)	163	14	5.29	+	2.65	0.00143	0.0363
gliogenesis (GO:0042063)	236	18	7.66	+	2.35	0.00144	0.0364
glial cell apoptotic process (GO:0034349)	5	3	0.16	+	18.49	0.00154	0.0384
post-embryonic hemopoiesis (GO:0035166)	5	3	0.16	+	18.49	0.00154	0.0385
peptidyl-lysine oxidation (GO:0018057)	5	3	0.16	+	18.49	0.00154	0.0386
regulation of myofibroblast differentiation (GO:1904760)	5	3	0.16	+	18.49	0.00154	0.0386
nucleotide-excision repair, DNA gap filling (GO:0006297)	5	3	0.16	+	18.49	0.00154	0.0387
double-strand break repair involved in meiotic recombination (GO:1990918)	5	3	0.16	+	18.49	0.00154	0.0388
biological process involved in interaction with symbiont (GO:0051702)	111	11	3.6	+	3.05	0.00161	0.0403
negative regulation of androgen receptor signaling pathway (GO:0060766)	13	4	0.42	+	9.48	0.00166	0.0411
somatic diversification of immune receptors via somatic mutation (GO:0002566)	13	4	0.42	+	9.48	0.00166	0.0412
regulation of hematopoietic progenitor cell differentiation (GO:1901532)	35	6	1.14	+	5.28	0.00165	0.0412
DNA damage response, signal transduction by p53 class mediator resulting in transcription of p21 class mediator (GO:0006978)	13	4	0.42	+	9.48	0.00166	0.0413
regulation of proteasomal protein catabolic process (GO:0061136)	185	15	6	+	2.5	0.00168	0.0415
methylation (GO:0032259)	301	21	9.77	+	2.15	0.00171	0.0423
positive regulation of cell cycle phase transition (GO:1901989)	112	11	3.63	+	3.03	0.00172	0.0425
oxoacid metabolic process (GO:0043436)	793	11	25.73	-	0.43	0.00173	0.0427
peptidyl-proline modification (GO:0018208)	49	7	1.59	+	4.4	0.00178	0.0438
response to antibiotic (GO:0046677)	49	7	1.59	+	4.4	0.00178	0.0438
localization within membrane (GO:0051668)	507	5	16.45	-	0.3	0.00183	0.045
cellular macromolecule localization (GO:0070727)	1818	37	59	-	0.63	0.00184	0.0451
positive regulation of proteolysis involved in protein catabolic process (GO:1903052)	131	12	4.25	+	2.82	0.00187	0.0457
regulation of cysteine-type endopeptidase activity (GO:2000116)	221	17	7.17	+	2.37	0.00192	0.0469
cell division (GO:0051301)	492	30	15.97	+	1.88	0.00192	0.0469
response to decreased oxygen levels (GO:0036293)	280	20	9.09	+	2.2	0.00203	0.0494
regulation of molecular function (GO:0065009)	2853	121	92.58	+	1.31	0.00205	0.0498
