# Supplementary material for: Gene signatures associated with prognosis and chemotherapy resistance in glioblastoma treated with temozolomide
Source: Front Genet. 2023 Dec 18;14:1320789. doi: 10.3389/fgene.2023.1320789 (PMC10802164; doi:10.3389/fgene.2023.1320789)
Supplement: Supplementary file 3 [file Table9.XLSX]

## Sheet: Table S9
Table S9 - Gene signatures for distinguishing TMZ-resistant and control samples
Dataset*	Gene
GSE151680	IFI16
GSE151680	MAPKAPK5
GSE151680	CCNO
GSE151680	PCBP4
GSE151680	PPP1R13L
GSE151680	ADAT2
GSE151680	ANG
GSE151680	DNAJC9
GSE151680	HIPK4
GSE151680	PPP1R13B
GSE151680	SIVA1
Note:
* Anlysis for dataset GSE151680 was performed using RNA-seq data. Therefore, probe IDs were not applicable to this dataset.
Dataset	Probe ID	Gene
GSE193957	A_22_P00019607	PCBP4
GSE193957	A_23_P166807	PCBP4
GSE193957	A_23_P104372	DNAJC9
GSE193957	A_23_P109055	TP53RK
GSE193957	A_23_P111303	SCAF8
GSE193957	A_23_P119095	PPP1R13L
GSE193957	A_23_P132121	SIK1
GSE193957	A_23_P165186	LIN37
GSE193957	A_23_P168882	TP53INP1
GSE193957	A_23_P171366	USP11
GSE193957	A_23_P201711	S100A6
GSE193957	A_23_P211047	BACH1
Dataset	Probe ID	Gene
GSE145128	TC16001177.hg.1	RRAD
GSE145128	TC01002087.hg.1	SDF4
GSE145128	TC06000135.hg.1	SOX4
GSE145128	TC06000501.hg.1	HMGA1
GSE145128	TC22001499.hg.1	SCO2
GSE145128	TC19000427.hg.1	PDCD5
GSE145128	TC19001538.hg.1	HIPK4
GSE145128	TC01000232.hg.1	PADI4
GSE145128	TC01000619.hg.1	CDKN2C
GSE145128	TC01002253.hg.1	ZBTB17
GSE145128	TC05000317.hg.1	SMN1/SMN2
GSE145128	TC06004103.hg.1	SCAF8
GSE145128	TC08001051.hg.1	TNFRSF10D
GSE145128	TC0X000231.hg.1	USP11
GSE145128	TC19001646.hg.1	CCDC8
