# Supplementary material for: Gene signatures associated with prognosis and chemotherapy resistance in glioblastoma treated with temozolomide
Source: Front Genet. 2023 Dec 18;14:1320789. doi: 10.3389/fgene.2023.1320789 (PMC10802164; doi:10.3389/fgene.2023.1320789)
Supplement: Supplementary file 5 [file Table6.XLSX]

## Sheet: Table S6
Table S6 - Gene signatures for predicting overall survival in two independent datasets
Dataset	Probe ID	Gene
GSE108474	1552629_a_at	JMJD6
GSE108474	204121_at	GADD45G
GSE108474	206822_s_at	L3MBTL1
GSE108474	206940_s_at	POU4F1
GSE108474	208965_s_at	IFI16
GSE108474	209211_at	KLF5
GSE108474	210457_x_at	HMGA1
GSE108474	211163_s_at	TNFRSF10C
GSE108474	211413_s_at	PADI4
GSE108474	212847_at	FUBP1
GSE108474	214534_at	H1-5
GSE108474	214603_at	MAGEA2
GSE108474	217855_x_at	SDF4
GSE108474	217871_s_at	MIF
GSE108474	222119_s_at	FBXO11
GSE108474	222238_s_at	POLM
GSE108474	226174_at	USP42
GSE108474	226669_at	USP42
GSE108474	228982_s_at	USP42
GSE108474	229702_at	CSNK1G3
GSE108474	231100_at	CSNK1G3
GSE108474	231959_at	LIN52
GSE108474	234644_x_at	TNFRSF10C
GSE108474	234938_at	BACH1
Dataset	Probe ID	Gene
GSE7696	1552651_a_at	RFFL
GSE7696	1568286_at	HMGA2
GSE7696	205141_at	ANG
GSE7696	205681_at	BCL2A1
GSE7696	206074_s_at	HMGA1
GSE7696	208025_s_at	HMGA2
GSE7696	211792_s_at	CDKN2C
GSE7696	225912_at	TP53INP1
GSE7696	235684_s_at	SESN3
GSE7696	242906_at	SESN3
