# Supplementary material for: Gene signatures associated with prognosis and chemotherapy resistance in glioblastoma treated with temozolomide
Source: Front Genet. 2023 Dec 18;14:1320789. doi: 10.3389/fgene.2023.1320789 (PMC10802164; doi:10.3389/fgene.2023.1320789)
Supplement: Supplementary file 6 [file Table11.XLSX]

## Sheet: Table S11
Table S11 - Frequency of PADI4, SDF4, and TP53INP1 variants in TCGA cancer samples
Gene	Cancer type	TCGA project	Number of affected cases with variant in gene
PADI4	Skin cutaneous melanoma	TCGA-SKCM	37 / 470 (7.87%)
PADI4	Uterine corpus endometrial carcinoma	TCGA-UCEC	36 / 512 (7.03%)
PADI4	Lung adenocarcinoma	TCGA-LUAD	16 / 559 (2.86%)
PADI4	Bladder urothelial carcinoma	TCGA-BLCA	9 / 408 (2.21%)
PADI4	Colon adnocarcinoma	TCGA-COAD	9 / 428 (2.10%)
PADI4	Cholangiocarcinoma	TCGA-CHOL	1 / 51 (1.96%)
PADI4	Stomach adenocarcinoma	TCGA-STAD	8 / 434 (1.84%)
PADI4	Kidney chromophobe	TCGA-KICH	1 / 66 (1.52%)
PADI4	Lung squamous cell carcinoma	TCGA-LUSC	7 / 490 (1.43%)
PADI4	Mesothelioma	TCGA-MESO	1 / 80 (1.25%)
PADI4	Esophageal carcinoma	TCGA-ESCA	2 / 184 (1.09%)
PADI4	Cervical squamous cell carcinoma and endocervical adenocarcinoma	TCGA-CESC	3 / 287 (1.05%)
PADI4	Ovarian serous cystadenocarcinoma	TCGA-OV	4 / 419 (0.95%)
PADI4	Liver hepatocellular carcinoma	TCGA-LIHC	3 / 369 (0.81%)
PADI4	Rectum adenocarcinoma	TCGA-READ	1 / 155 (0.65%)
PADI4	Head and neck squamous cell carcinoma	TCGA-HNSC	3 / 509 (0.59%)
PADI4	Pancreatic adenocarcinoma	TCGA-PAAD	1 / 179 (0.56%)
PADI4	Sarcoma	TCGA-SARC	1 / 235 (0.43%)
PADI4	Kidney renal papillary cell carcinoma	TCGA-KIRP	1 / 278 (0.36%)
PADI4	Breast invasive carcinoma	TCGA-BRCA	3 / 969 (0.31%)
PADI4	Prostate adenocarcinoma	TCGA-PRAD	1 / 496 (0.20%)
Gene	Cancer type	TCGA project	Number of affected cases with variant in gene
SDF4	Uterine corpus endometrial carcinoma	TCGA-UCEC	17 / 512 (3.32%)
SDF4	Skin cutaneous melanoma	TCGA-SKCM	10 / 470 (2.13%)
SDF4	Colon adnocarcinoma	TCGA-COAD	8 / 428 (1.87%)
SDF4	Stomach adenocarcinoma	TCGA-STAD	8 / 434 (1.84%)
SDF4	Uterine carcinosarcoma	TCGA-UCS	1 / 57 (1.75%)
SDF4	Head and neck squamous cell carcinoma	TCGA-HNSC	6 / 509 (1.18%)
SDF4	Adrenocortical carcinoma	TCGA-ACC	1 / 90 (1.11%)
SDF4	Bladder urothelial carcinoma	TCGA-BLCA	3 / 408 (0.74%)
SDF4	Lung adenocarcinoma	TCGA-LUAD	4 / 559 (0.72%)
SDF4	Lung squamous cell carcinoma	TCGA-LUSC	3 / 490 (0.61%)
SDF4	Pancreatic adenocarcinoma	TCGA-PAAD	1 / 179 (0.56%)
SDF4	Esophageal carcinoma	TCGA-ESCA	1 / 184 (0.54%)
SDF4	Liver hepatocellular carcinoma	TCGA-LIHC	2 / 369 (0.54%)
SDF4	Breast invasive carcinoma	TCGA-BRCA	4 / 969 (0.41%)
SDF4	Kidney renal clear cell carcinoma	TCGA-KIRC	1 / 374 (0.27%)
SDF4	Ovarian serous cystadenocarcinoma	TCGA-OV	1 / 419 (0.24%)
Gene	Cancer type	TCGA project	Number of affected cases with variant in gene
TP53INP1	Colon adnocarcinoma	TCGA-COAD	9 / 428 (2.10%)
TP53INP1	Uterine corpus endometrial carcinoma	TCGA-UCEC	8 / 512 (1.56%)
TP53INP1	Uveal melanoma	TCGA-UVM	1 / 80 (1.25%)
TP53INP1	Bladder urothelial carcinoma	TCGA-BLCA	5 / 408 (1.23%)
TP53INP1	Cervical squamous cell carcinoma and endocervical adenocarcinoma	TCGA-CESC	3 / 287 (1.05%)
TP53INP1	Acute myeloid leukemia	TCGA-LAML	1 / 144 (0.69%)
TP53INP1	Stomach adenocarcinoma	TCGA-STAD	3 / 434 (0.69%)
TP53INP1	Rectum adenocarcinoma	TCGA-READ	1 / 155 (0.65%)
TP53INP1	Esophageal carcinoma	TCGA-ESCA	1 / 184 (0.54%)
TP53INP1	Liver hepatocellular carcinoma	TCGA-LIHC	2 / 369 (0.54%)
TP53INP1	Breast invasive carcinoma	TCGA-BRCA	5 / 969 (0.52%)
TP53INP1	Sarcoma	TCGA-SARC	1 / 235 (0.43%)
TP53INP1	Kidney renal papillary cell carcinoma	TCGA-KIRP	1 / 278 (0.36%)
TP53INP1	Lung adenocarcinoma	TCGA-LUAD	2 / 559 (0.36%)
TP53INP1	Kidney renal clear cell carcinoma	TCGA-KIRC	1 / 374 (0.27%)
TP53INP1	Skin cutaneous melanoma	TCGA-SKCM	1 / 470 (0.21%)
TP53INP1	Lung squamous cell carcinoma	TCGA-LUSC	1 / 490 (0.20%)
TP53INP1	Prostate adenocarcinoma	TCGA-PRAD	1 / 496 (0.20%)
TP53INP1	Head and neck squamous cell carcinoma	TCGA-HNSC	1 / 509 (0.20%)
