# Supplementary material for: Gene signatures associated with prognosis and chemotherapy resistance in glioblastoma treated with temozolomide
Source: Front Genet. 2023 Dec 18;14:1320789. doi: 10.3389/fgene.2023.1320789 (PMC10802164; doi:10.3389/fgene.2023.1320789)
Supplement: Supplementary file 7 [file Table4.XLSX]

## Sheet: Table S4
Table S4 - Gene Ontology Enrichment Analysis - TCGA Glioblastoma Subgroup 4
Number of background genes - 16,127
Number of subgroup genes - 86
GO biological process	Background_number_of_genes	Subgroup_number_of_genes	Subgroup_expected_number_of_genes	Enrichment_direction	Fold_enrichment	P_value_raw	False_discovery_rate
apoptotic process (GO:0006915)	967	26	5.32	+	4.89	9.54e-12	4.93e-08
cell death (GO:0008219)	1036	27	5.7	+	4.74	6.86e-12	5.32e-08
programmed cell death (GO:0012501)	1005	27	5.53	+	4.88	3.45e-12	5.35e-08
signal transduction by p53 class mediator (GO:0072331)	88	10	0.48	+	20.65	1.35e-10	5.23e-07
cellular response to DNA damage stimulus (GO:0006974)	705	21	3.88	+	5.41	2.4e-10	7.44e-07
regulation of nitrogen compound metabolic process (GO:0051171)	4923	56	27.09	+	2.07	3.22e-10	8.33e-07
regulation of primary metabolic process (GO:0080090)	5079	56	27.95	+	2	1.16e-09	2.57e-06
regulation of apoptotic process (GO:0042981)	1346	27	7.41	+	3.65	2.2e-09	4.26e-06
negative regulation of cellular process (GO:0048523)	4288	50	23.59	+	2.12	3.79e-09	5.88e-06
regulation of programmed cell death (GO:0043067)	1376	27	7.57	+	3.57	3.51e-09	6.06e-06
cellular response to stress (GO:0033554)	1508	28	8.3	+	3.37	5.46e-09	7.7e-06
regulation of signal transduction by p53 class mediator (GO:1901796)	99	9	0.54	+	16.52	7.28e-09	9.42e-06
regulation of macromolecule metabolic process (GO:0060255)	5370	56	29.55	+	1.9	1.09e-08	1.3e-05
apoptotic signaling pathway (GO:0097190)	300	13	1.65	+	7.88	1.46e-08	1.61e-05
regulation of cell death (GO:0010941)	1515	27	8.34	+	3.24	2.65e-08	2.57e-05
intrinsic apoptotic signaling pathway (GO:0097193)	157	10	0.86	+	11.58	2.5e-08	2.59e-05
regulation of metabolic process (GO:0019222)	5877	58	32.34	+	1.79	4.31e-08	3.72e-05
regulation of cell cycle (GO:0051726)	1042	22	5.73	+	3.84	4.12e-08	3.76e-05
negative regulation of biological process (GO:0048519)	4821	51	26.53	+	1.92	7.5e-08	6.13e-05
regulation of cellular metabolic process (GO:0031323)	4884	51	26.87	+	1.9	1.47e-07	0.000114
negative regulation of transcription by RNA polymerase II (GO:0000122)	852	19	4.69	+	4.05	1.84e-07	0.000136
negative regulation of nitrogen compound metabolic process (GO:0051172)	2165	31	11.91	+	2.6	2.55e-07	0.000172
negative regulation of cellular metabolic process (GO:0031324)	2042	30	11.24	+	2.67	2.5e-07	0.000176
regulation of nucleic acid-templated transcription (GO:1903506)	2817	36	15.5	+	2.32	3.21e-07	0.000199
regulation of DNA-templated transcription (GO:0006355)	2815	36	15.49	+	2.32	3.16e-07	0.000204
regulation of RNA biosynthetic process (GO:2001141)	2826	36	15.55	+	2.32	3.43e-07	0.000205
regulation of macromolecule biosynthetic process (GO:0010556)	3270	39	17.99	+	2.17	4.52e-07	0.00026
regulation of cellular process (GO:0050794)	9394	74	51.69	+	1.43	5.56e-07	0.000308
intrinsic apoptotic signaling pathway by p53 class mediator (GO:0072332)	53	6	0.29	+	20.57	8.07e-07	0.000432
negative regulation of RNA biosynthetic process (GO:1902679)	1153	21	6.34	+	3.31	9.97e-07	0.000469
negative regulation of RNA metabolic process (GO:0051253)	1255	22	6.91	+	3.19	9.73e-07	0.000472
negative regulation of nucleic acid-templated transcription (GO:1903507)	1151	21	6.33	+	3.32	9.69e-07	0.000485
negative regulation of DNA-templated transcription (GO:0045892)	1149	21	6.32	+	3.32	9.43e-07	0.000488
regulation of RNA metabolic process (GO:0051252)	3096	37	17.04	+	2.17	1.09e-06	0.000496
negative regulation of nucleobase-containing compound metabolic process (GO:0045934)	1374	23	7.56	+	3.04	1.14e-06	0.000504
regulation of nucleobase-containing compound metabolic process (GO:0019219)	3390	39	18.65	+	2.09	1.28e-06	0.000537
negative regulation of metabolic process (GO:0009892)	2713	34	14.93	+	2.28	1.26e-06	0.000543
cellular senescence (GO:0090398)	59	6	0.32	+	18.48	1.44e-06	0.000588
regulation of cellular biosynthetic process (GO:0031326)	3427	39	18.86	+	2.07	1.6e-06	0.000635
negative regulation of cellular biosynthetic process (GO:0031327)	1406	23	7.74	+	2.97	1.68e-06	0.000653
intracellular signal transduction (GO:0035556)	1427	23	7.85	+	2.93	2.16e-06	0.00078
biological regulation (GO:0065007)	10572	78	58.17	+	1.34	2.16e-06	0.000796
negative regulation of biosynthetic process (GO:0009890)	1432	23	7.88	+	2.92	2.29e-06	0.000808
negative regulation of macromolecule metabolic process (GO:0010605)	2501	32	13.76	+	2.33	2.13e-06	0.000808
positive regulation of apoptotic process (GO:0043065)	475	13	2.61	+	4.97	2.38e-06	0.000819
regulation of biological process (GO:0050789)	9925	75	54.61	+	1.37	2.47e-06	0.000834
negative regulation of cell cycle (GO:0045786)	339	11	1.87	+	5.9	3.18e-06	0.000987
negative regulation of macromolecule biosynthetic process (GO:0010558)	1347	22	7.41	+	2.97	3.09e-06	0.000999
positive regulation of programmed cell death (GO:0043068)	488	13	2.69	+	4.84	3.17e-06	0.001
regulation of biosynthetic process (GO:0009889)	3479	39	19.14	+	2.04	3.08e-06	0.00102
regulation of DNA damage response, signal transduction by p53 class mediator (GO:0043516)	38	5	0.21	+	23.91	3.58e-06	0.00109
intrinsic apoptotic signaling pathway in response to DNA damage (GO:0008630)	71	6	0.39	+	15.36	3.92e-06	0.00117
regulation of release of cytochrome c from mitochondria (GO:0090199)	47	5	0.26	+	19.33	9.29e-06	0.00272
positive regulation of cell death (GO:0010942)	544	13	2.99	+	4.34	9.97e-06	0.00287
regulation of gene expression (GO:0010468)	4103	42	22.58	+	1.86	1.19e-05	0.00337
positive regulation of release of cytochrome c from mitochondria (GO:0090200)	27	4	0.15	+	26.92	2.35e-05	0.00652
regulation of cyclin-dependent protein serine/threonine kinase activity (GO:0000079)	100	6	0.55	+	10.9	2.49e-05	0.00677
regulation of apoptotic signaling pathway (GO:2001233)	349	10	1.92	+	5.21	2.61e-05	0.00698
regulation of cyclin-dependent protein kinase activity (GO:1904029)	103	6	0.57	+	10.59	2.91e-05	0.00767
extrinsic apoptotic signaling pathway (GO:0097191)	106	6	0.58	+	10.29	3.4e-05	0.00879
regulation of intrinsic apoptotic signaling pathway (GO:2001242)	159	7	0.87	+	8	3.46e-05	0.00881
regulation of cysteine-type endopeptidase activity (GO:2000116)	221	8	1.22	+	6.58	3.61e-05	0.00904
regulation of transcription by RNA polymerase II (GO:0006357)	2075	26	11.42	+	2.28	4.12e-05	0.0102
cell cycle (GO:0007049)	1175	18	6.47	+	2.78	6.74e-05	0.0163
positive regulation of mitochondrion organization (GO:0010822)	75	5	0.41	+	12.12	7.62e-05	0.0182
signal transduction in response to DNA damage (GO:0042770)	130	6	0.72	+	8.39	0.000101	0.0236
regulation of cysteine-type endopeptidase activity involved in apoptotic process (GO:0043281)	193	7	1.06	+	6.59	0.000112	0.026
response to stress (GO:0006950)	3153	33	17.35	+	1.9	0.000125	0.0286
development of primary male sexual characteristics (GO:0046546)	137	6	0.75	+	7.96	0.000133	0.029
male gonad development (GO:0008584)	137	6	0.75	+	7.96	0.000133	0.0294
positive regulation of cysteine-type endopeptidase activity (GO:2001056)	137	6	0.75	+	7.96	0.000133	0.0298
positive regulation of DNA damage response, signal transduction by p53 class mediator (GO:0043517)	16	3	0.09	+	34.08	0.000144	0.031
negative regulation of apoptotic process (GO:0043066)	815	14	4.48	+	3.12	0.000154	0.0327
gonad development (GO:0008406)	204	7	1.12	+	6.24	0.000157	0.0328
development of primary sexual characteristics (GO:0045137)	208	7	1.14	+	6.12	0.000176	0.0359
negative regulation of cell death (GO:0060548)	931	15	5.12	+	2.93	0.000175	0.0361
negative regulation of cell cycle phase transition (GO:1901988)	210	7	1.16	+	6.06	0.000186	0.0375
regulation of protein serine/threonine kinase activity (GO:0071900)	362	9	1.99	+	4.52	0.000193	0.0379
regulation of mitochondrion organization (GO:0010821)	147	6	0.81	+	7.42	0.000192	0.0381
negative regulation of programmed cell death (GO:0043069)	835	14	4.59	+	3.05	0.000197	0.0382
cellular response to nutrient levels (GO:0031669)	216	7	1.19	+	5.89	0.00022	0.0421
DNA damage checkpoint signaling (GO:0000077)	100	5	0.55	+	9.09	0.000275	0.0496
positive regulation of macromolecule metabolic process (GO:0010604)	3269	33	17.99	+	1.83	0.000272	0.0496
positive regulation of metabolic process (GO:0009893)	3574	35	19.67	+	1.78	0.000266	0.0497
male sex differentiation (GO:0046661)	157	6	0.86	+	6.95	0.00027	0.0499
cellular response to glucose starvation (GO:0042149)	53	4	0.29	+	13.72	0.000265	0.0502
