# Supplementary material for: Gene signatures associated with prognosis and chemotherapy resistance in glioblastoma treated with temozolomide
Source: Front Genet. 2023 Dec 18;14:1320789. doi: 10.3389/fgene.2023.1320789 (PMC10802164; doi:10.3389/fgene.2023.1320789)
Supplement: Supplementary file 8 [file Table1.XLSX]

## Sheet: Table S1
Table S1 - Gene Ontology Enrichment Analysis - TCGA Glioblastoma Subgroup 1
Number of background genes - 16,127
Number of subgroup genes - 6,683
GO biological process	Background_number_of_genes	Subgroup_number_of_genes	Subgroup_expected_number_of_genes	Enrichment_direction	Fold_enrichment	P_value_raw	False_discovery_rate
cellular process (GO:0009987)	13103	6346	5520.42	+	1.15	1.17e-146	1.82e-142
metabolic process (GO:0008152)	7363	4148	3102.1	+	1.34	5.03e-102	3.9e-98
organic substance metabolic process (GO:0071704)	6975	3974	2938.63	+	1.35	1.07e-99	5.53e-96
cellular metabolic process (GO:0044237)	6127	3609	2581.36	+	1.4	2.58e-99	1e-95
primary metabolic process (GO:0044238)	6642	3819	2798.34	+	1.36	4.3e-97	1.34e-93
Unclassified (UNCLASSIFIED)	1108	90	466.81	-	0.19	4.38e-83	9.72e-80
biological_process (GO:0008150)	14885	6648	6271.19	+	1.06	4.38e-83	1.13e-79
nitrogen compound metabolic process (GO:0006807)	6172	3527	2600.32	+	1.36	3.95e-81	7.65e-78
cellular component organization or biogenesis (GO:0071840)	5178	3018	2181.54	+	1.38	8.23e-70	1.42e-66
cellular nitrogen compound metabolic process (GO:0034641)	3320	2134	1398.75	+	1.53	5.43e-67	8.43e-64
macromolecule metabolic process (GO:0043170)	5358	3046	2257.38	+	1.35	9.48e-62	1.34e-58
cellular component organization (GO:0016043)	4986	2871	2100.65	+	1.37	1.74e-60	2.25e-57
organic cyclic compound metabolic process (GO:1901360)	3062	1951	1290.05	+	1.51	1.35e-57	1.61e-54
response to chemical (GO:0042221)	3473	2114	1463.21	+	1.44	3.2e-52	3.55e-49
cellular aromatic compound metabolic process (GO:0006725)	2838	1802	1195.68	+	1.51	2.21e-51	2.28e-48
heterocycle metabolic process (GO:0046483)	2786	1774	1173.77	+	1.51	4.54e-51	4.41e-48
nucleobase-containing compound metabolic process (GO:0006139)	2628	1690	1107.2	+	1.53	4.18e-50	3.81e-47
response to organic substance (GO:0010033)	2553	1651	1075.6	+	1.53	8.87e-50	7.64e-47
biosynthetic process (GO:0009058)	2421	1582	1019.99	+	1.55	2.7e-49	2.2e-46
response to stimulus (GO:0050896)	6942	3643	2924.73	+	1.25	6.88e-49	5.08e-46
organic substance biosynthetic process (GO:1901576)	2355	1546	992.18	+	1.56	6.76e-49	5.25e-46
organonitrogen compound metabolic process (GO:1901564)	4606	2610	1940.55	+	1.34	5.66e-48	3.99e-45
cellular biosynthetic process (GO:0044249)	2290	1506	964.8	+	1.56	1.09e-47	7.33e-45
positive regulation of biological process (GO:0048518)	5724	3095	2411.57	+	1.28	4.28e-46	2.76e-43
cellular component biogenesis (GO:0044085)	2439	1569	1027.57	+	1.53	6.04e-46	3.75e-43
gene expression (GO:0010467)	2064	1374	869.58	+	1.58	6.16e-45	3.68e-42
positive regulation of cellular process (GO:0048522)	5153	2832	2171.01	+	1.3	7.99e-45	4.59e-42
cellular response to stimulus (GO:0051716)	5625	3037	2369.86	+	1.28	2.88e-44	1.59e-41
cellular response to chemical stimulus (GO:0070887)	2464	1561	1038.11	+	1.5	7.18e-43	3.84e-40
cellular nitrogen compound biosynthetic process (GO:0044271)	1461	1043	615.53	+	1.69	5.41e-42	2.8e-39
response to oxygen-containing compound (GO:1901700)	1469	1034	618.9	+	1.67	1.11e-39	5.58e-37
positive regulation of metabolic process (GO:0009893)	3574	2068	1505.76	+	1.37	2.43e-39	1.18e-36
cellular response to organic substance (GO:0071310)	1917	1254	807.65	+	1.55	7.66e-38	3.6e-35
nucleic acid metabolic process (GO:0090304)	2110	1346	888.96	+	1.51	4.19e-37	1.91e-34
cellular component assembly (GO:0022607)	2213	1396	932.36	+	1.5	5.87e-37	2.6e-34
response to stress (GO:0006950)	3153	1849	1328.39	+	1.39	1.13e-36	4.87e-34
positive regulation of macromolecule metabolic process (GO:0010604)	3269	1891	1377.26	+	1.37	4.79e-35	2.01e-32
cellular macromolecule metabolic process (GO:0044260)	2346	1440	988.39	+	1.46	5.21e-34	2.13e-31
positive regulation of nitrogen compound metabolic process (GO:0051173)	2934	1721	1236.12	+	1.39	1.28e-33	5.1e-31
positive regulation of cellular metabolic process (GO:0031325)	2888	1693	1216.74	+	1.39	7.45e-33	2.89e-30
protein-containing complex organization (GO:0043933)	1330	914	560.34	+	1.63	4.15e-32	1.53e-29
regulation of protein metabolic process (GO:0051246)	2434	1469	1025.47	+	1.43	4.05e-32	1.53e-29
regulation of biological quality (GO:0065008)	3442	1943	1450.15	+	1.34	1.5e-31	5.3e-29
protein metabolic process (GO:0019538)	3584	2009	1509.97	+	1.33	1.48e-31	5.36e-29
response to endogenous stimulus (GO:0009719)	1303	892	548.97	+	1.62	6.35e-31	2.19e-28
regulation of localization (GO:0032879)	1991	1231	838.83	+	1.47	2.15e-29	7.26e-27
cellular response to stress (GO:0033554)	1508	986	635.33	+	1.55	4.19e-29	1.38e-26
anatomical structure development (GO:0048856)	4678	2484	1970.89	+	1.26	4.57e-29	1.48e-26
developmental process (GO:0032502)	5132	2685	2162.16	+	1.24	5.62e-29	1.78e-26
regulation of multicellular organismal process (GO:0051239)	2585	1516	1089.08	+	1.39	6e-29	1.86e-26
multicellular organismal process (GO:0032501)	5628	2901	2371.13	+	1.22	9.59e-29	2.92e-26
regulation of cellular component organization (GO:0051128)	2199	1327	926.46	+	1.43	1.23e-28	3.68e-26
multicellular organism development (GO:0007275)	3868	2111	1629.62	+	1.3	2.2e-28	6.45e-26
macromolecule biosynthetic process (GO:0009059)	1373	911	578.46	+	1.57	3.25e-28	9.33e-26
regulation of molecular function (GO:0065009)	2853	1636	1202	+	1.36	5.56e-28	1.57e-25
protein-containing complex assembly (GO:0065003)	1184	811	498.83	+	1.63	5.75e-28	1.59e-25
cellular response to oxygen-containing compound (GO:1901701)	992	707	417.94	+	1.69	9.73e-28	2.65e-25
negative regulation of biological process (GO:0048519)	4821	2534	2031.13	+	1.25	1.07e-27	2.86e-25
regulation of response to stimulus (GO:0048583)	3643	2000	1534.83	+	1.3	1.52e-27	4e-25
regulation of protein modification process (GO:0031399)	1484	961	625.22	+	1.54	2.7e-27	6.75e-25
cell communication (GO:0007154)	4494	2384	1893.36	+	1.26	2.64e-27	6.84e-25
positive regulation of molecular function (GO:0044093)	1484	961	625.22	+	1.54	2.7e-27	6.86e-25
phosphate-containing compound metabolic process (GO:0006796)	1739	1087	732.66	+	1.48	5.85e-27	1.44e-24
organic cyclic compound biosynthetic process (GO:1901362)	1117	769	470.6	+	1.63	6.3e-27	1.53e-24
regulation of metabolic process (GO:0019222)	5877	2989	2476.03	+	1.21	1.03e-26	2.47e-24
negative regulation of cellular process (GO:0048523)	4288	2283	1806.57	+	1.26	1.79e-26	4.21e-24
small molecule metabolic process (GO:0044281)	1563	995	658.51	+	1.51	2.13e-26	4.93e-24
phosphorus metabolic process (GO:0006793)	1764	1095	743.19	+	1.47	2.65e-26	6.06e-24
regulation of transport (GO:0051049)	1675	1050	705.69	+	1.49	2.74e-26	6.17e-24
response to nitrogen compound (GO:1901698)	1007	704	424.26	+	1.66	5.53e-26	1.23e-23
organelle organization (GO:0006996)	2764	1575	1164.5	+	1.35	7.38e-26	1.61e-23
positive regulation of protein metabolic process (GO:0051247)	1430	923	602.47	+	1.53	8.25e-26	1.78e-23
regulation of cell death (GO:0010941)	1515	966	638.28	+	1.51	9.18e-26	1.95e-23
response to organonitrogen compound (GO:0010243)	920	655	387.6	+	1.69	1.58e-25	3.32e-23
positive regulation of response to stimulus (GO:0048584)	1987	1198	837.14	+	1.43	1.91e-25	3.96e-23
cell surface receptor signaling pathway (GO:0007166)	1915	1162	806.81	+	1.44	2.29e-25	4.68e-23
system development (GO:0048731)	3517	1920	1481.74	+	1.3	3.04e-25	6.13e-23
RNA metabolic process (GO:0016070)	1518	961	639.55	+	1.5	6.45e-25	1.28e-22
signaling (GO:0023052)	4388	2312	1848.71	+	1.25	7.11e-25	1.4e-22
regulation of programmed cell death (GO:0043067)	1376	887	579.72	+	1.53	1.2e-24	2.33e-22
regulation of primary metabolic process (GO:0080090)	5079	2617	2139.83	+	1.22	1.47e-24	2.81e-22
cellular localization (GO:0051641)	2488	1432	1048.22	+	1.37	1.82e-24	3.44e-22
regulation of cellular metabolic process (GO:0031323)	4884	2529	2057.67	+	1.23	1.95e-24	3.64e-22
nucleobase-containing compound biosynthetic process (GO:0034654)	924	650	389.29	+	1.67	2.34e-24	4.31e-22
heterocycle biosynthetic process (GO:0018130)	987	683	415.83	+	1.64	2.36e-24	4.31e-22
cellular response to endogenous stimulus (GO:0071495)	1052	716	443.22	+	1.62	3.86e-24	6.97e-22
regulation of macromolecule metabolic process (GO:0060255)	5370	2736	2262.43	+	1.21	9.74e-24	1.74e-21
animal organ development (GO:0048513)	3008	1670	1267.3	+	1.32	1.03e-23	1.82e-21
regulation of nitrogen compound metabolic process (GO:0051171)	4923	2538	2074.11	+	1.22	1.13e-23	1.97e-21
regulation of apoptotic process (GO:0042981)	1346	864	567.08	+	1.52	1.36e-23	2.34e-21
regulation of cell communication (GO:0010646)	3137	1728	1321.65	+	1.31	1.53e-23	2.61e-21
aromatic compound biosynthetic process (GO:0019438)	997	683	420.05	+	1.63	1.73e-23	2.88e-21
regulation of signaling (GO:0023051)	3148	1733	1326.28	+	1.31	1.71e-23	2.89e-21
response to external stimulus (GO:0009605)	2189	1278	922.25	+	1.39	2.83e-23	4.66e-21
biological regulation (GO:0065007)	10572	4903	4454.08	+	1.1	3.55e-23	5.81e-21
response to abiotic stimulus (GO:0009628)	1061	713	447.01	+	1.6	5.5e-23	8.89e-21
regulation of phosphorylation (GO:0042325)	1185	777	499.25	+	1.56	5.89e-23	9.42e-21
localization (GO:0051179)	4128	2175	1739.16	+	1.25	6.42e-23	1.02e-20
positive regulation of multicellular organismal process (GO:0051240)	1429	899	602.05	+	1.49	1.36e-22	2.13e-20
organonitrogen compound biosynthetic process (GO:1901566)	1249	807	526.22	+	1.53	1.67e-22	2.6e-20
regulation of biological process (GO:0050789)	9925	4637	4181.5	+	1.11	1.78e-22	2.73e-20
regulation of phosphate metabolic process (GO:0019220)	1333	848	561.61	+	1.51	3.01e-22	4.58e-20
regulation of phosphorus metabolic process (GO:0051174)	1334	848	562.03	+	1.51	3.11e-22	4.68e-20
signal transduction (GO:0007165)	4073	2140	1715.99	+	1.25	5.49e-22	8.19e-20
macromolecule localization (GO:0033036)	2188	1266	921.82	+	1.37	6.04e-22	8.93e-20
regulation of developmental process (GO:0050793)	2312	1325	974.07	+	1.36	6.26e-22	9.16e-20
positive regulation of cell communication (GO:0010647)	1605	980	676.2	+	1.45	9.08e-22	1.32e-19
positive regulation of signaling (GO:0023056)	1609	982	677.89	+	1.45	9.83e-22	1.41e-19
positive regulation of protein modification process (GO:0031401)	966	654	406.98	+	1.61	1.22e-21	1.74e-19
regulation of cellular process (GO:0050794)	9394	4410	3957.78	+	1.11	2.24e-21	3.16e-19
establishment of localization in cell (GO:0051649)	1639	994	690.53	+	1.44	2.34e-21	3.28e-19
regulation of cell cycle (GO:0051726)	1042	691	439	+	1.57	3.26e-21	4.51e-19
positive regulation of transport (GO:0051050)	887	609	373.7	+	1.63	4.5e-21	6.18e-19
protein localization (GO:0008104)	1812	1074	763.41	+	1.41	8.18e-21	1.11e-18
regulation of signal transduction (GO:0009966)	2771	1531	1167.45	+	1.31	8.21e-21	1.11e-18
cellular macromolecule localization (GO:0070727)	1818	1076	765.94	+	1.4	1.11e-20	1.49e-18
positive regulation of nucleobase-containing compound metabolic process (GO:0045935)	1884	1105	793.75	+	1.39	2.48e-20	3.29e-18
intracellular signal transduction (GO:0035556)	1427	879	601.21	+	1.46	3.87e-20	5.09e-18
regulation of transferase activity (GO:0051338)	859	587	361.9	+	1.62	4.43e-20	5.77e-18
regulation of cell population proliferation (GO:0042127)	1556	942	655.56	+	1.44	4.62e-20	5.98e-18
positive regulation of cellular component organization (GO:0051130)	1001	660	421.73	+	1.56	8.44e-20	1.08e-17
positive regulation of signal transduction (GO:0009967)	1442	881	607.53	+	1.45	1.58e-19	2.01e-17
response to lipid (GO:0033993)	805	554	339.15	+	1.63	2.46e-19	3.11e-17
response to hormone (GO:0009725)	737	517	310.5	+	1.67	2.58e-19	3.23e-17
regulation of catalytic activity (GO:0050790)	2201	1248	927.3	+	1.35	2.63e-19	3.27e-17
regulation of protein phosphorylation (GO:0001932)	1052	682	443.22	+	1.54	2.76e-19	3.4e-17
cellular response to nitrogen compound (GO:1901699)	601	443	253.21	+	1.75	2.82e-19	3.44e-17
cell cycle (GO:0007049)	1175	745	495.04	+	1.5	3.17e-19	3.85e-17
catabolic process (GO:0009056)	1842	1074	776.05	+	1.38	3.75e-19	4.52e-17
response to organic cyclic compound (GO:0014070)	832	566	350.53	+	1.61	5.57e-19	6.65e-17
positive regulation of catalytic activity (GO:0043085)	1114	711	469.34	+	1.51	6.88e-19	8.15e-17
positive regulation of biosynthetic process (GO:0009891)	1906	1102	803.02	+	1.37	7.47e-19	8.78e-17
positive regulation of developmental process (GO:0051094)	1258	784	530.01	+	1.48	7.56e-19	8.81e-17
regulation of organelle organization (GO:0033043)	1105	706	465.55	+	1.52	8.34e-19	9.66e-17
regulation of response to stress (GO:0080134)	1291	799	543.91	+	1.47	1.11e-18	1.28e-16
establishment of localization (GO:0051234)	3593	1885	1513.76	+	1.25	1.55e-18	1.77e-16
positive regulation of cellular biosynthetic process (GO:0031328)	1869	1081	787.43	+	1.37	1.8e-18	2.03e-16
positive regulation of phosphorylation (GO:0042327)	786	537	331.15	+	1.62	2.58e-18	2.9e-16
positive regulation of phosphate metabolic process (GO:0045937)	869	580	366.12	+	1.58	2.85e-18	3.16e-16
positive regulation of phosphorus metabolic process (GO:0010562)	869	580	366.12	+	1.58	2.85e-18	3.18e-16
regulation of multicellular organismal development (GO:2000026)	1298	799	546.86	+	1.46	3.08e-18	3.39e-16
negative regulation of cell death (GO:0060548)	931	611	392.24	+	1.56	4.35e-18	4.75e-16
ribonucleoprotein complex biogenesis (GO:0022613)	427	338	179.9	+	1.88	5.13e-18	5.57e-16
amide biosynthetic process (GO:0043604)	491	374	206.86	+	1.81	5.61e-18	6.04e-16
cellular response to organonitrogen compound (GO:0071417)	544	404	229.19	+	1.76	5.94e-18	6.35e-16
organic substance catabolic process (GO:1901575)	1568	925	660.61	+	1.4	2.28e-17	2.42e-15
mitotic cell cycle (GO:0000278)	601	431	253.21	+	1.7	2.71e-17	2.86e-15
positive regulation of macromolecule biosynthetic process (GO:0010557)	1767	1019	744.45	+	1.37	4.14e-17	4.34e-15
regulation of cell differentiation (GO:0045595)	1466	872	617.64	+	1.41	4.97e-17	5.14e-15
cellular amide metabolic process (GO:0043603)	744	506	313.45	+	1.61	4.97e-17	5.18e-15
positive regulation of gene expression (GO:0010628)	1080	679	455.01	+	1.49	5.72e-17	5.87e-15
anatomical structure morphogenesis (GO:0009653)	2075	1165	874.22	+	1.33	6.06e-17	6.18e-15
transport (GO:0006810)	3444	1799	1450.99	+	1.24	6.75e-17	6.85e-15
response to cytokine (GO:0034097)	773	520	325.67	+	1.6	7.05e-17	7.1e-15
negative regulation of programmed cell death (GO:0043069)	835	552	351.79	+	1.57	8.92e-17	8.93e-15
protein modification process (GO:0036211)	2446	1337	1030.52	+	1.3	1.07e-16	1.06e-14
regulation of intracellular signal transduction (GO:1902531)	1608	938	677.47	+	1.38	1.19e-16	1.17e-14
macromolecule modification (GO:0043412)	2658	1435	1119.84	+	1.28	1.35e-16	1.32e-14
positive regulation of cell population proliferation (GO:0008284)	877	572	369.49	+	1.55	1.39e-16	1.36e-14
regulation of cellular localization (GO:0060341)	914	591	385.08	+	1.53	1.4e-16	1.36e-14
negative regulation of apoptotic process (GO:0043066)	815	540	343.37	+	1.57	1.51e-16	1.45e-14
positive regulation of transferase activity (GO:0051347)	551	399	232.14	+	1.72	1.54e-16	1.47e-14
regulation of DNA metabolic process (GO:0051052)	512	377	215.71	+	1.75	1.99e-16	1.9e-14
nervous system development (GO:0007399)	1993	1120	839.67	+	1.33	2.25e-16	2.13e-14
regulation of cell cycle process (GO:0010564)	669	461	281.86	+	1.64	2.56e-16	2.41e-14
negative regulation of metabolic process (GO:0009892)	2713	1457	1143.01	+	1.27	2.62e-16	2.45e-14
phosphorylation (GO:0016310)	866	564	364.85	+	1.55	3.14e-16	2.92e-14
organophosphate metabolic process (GO:0019637)	881	571	371.17	+	1.54	3.99e-16	3.68e-14
positive regulation of protein phosphorylation (GO:0001934)	710	481	299.13	+	1.61	4.69e-16	4.3e-14
cell cycle process (GO:0022402)	794	525	334.52	+	1.57	5.06e-16	4.62e-14
DNA metabolic process (GO:0006259)	735	494	309.66	+	1.6	5.61e-16	5.09e-14
carboxylic acid metabolic process (GO:0019752)	770	512	324.41	+	1.58	5.81e-16	5.24e-14
cellular catabolic process (GO:0044248)	1515	886	638.28	+	1.39	6.77e-16	6.08e-14
intracellular transport (GO:0046907)	1268	764	534.22	+	1.43	7.41e-16	6.61e-14
regulation of gene expression (GO:0010468)	4103	2082	1728.63	+	1.2	8.3e-16	7.35e-14
cellular developmental process (GO:0048869)	3238	1692	1364.2	+	1.24	8.83e-16	7.78e-14
regulation of kinase activity (GO:0043549)	735	492	309.66	+	1.59	9.34e-16	8.18e-14
lipid metabolic process (GO:0006629)	1143	701	481.56	+	1.46	9.78e-16	8.53e-14
cellular response to DNA damage stimulus (GO:0006974)	705	476	297.02	+	1.6	1.05e-15	9.14e-14
positive regulation of RNA metabolic process (GO:0051254)	1685	966	709.91	+	1.36	1.22e-15	1.06e-13
negative regulation of macromolecule metabolic process (GO:0010605)	2501	1349	1053.69	+	1.28	1.92e-15	1.64e-13
oxoacid metabolic process (GO:0043436)	793	520	334.1	+	1.56	2.05e-15	1.75e-13
translation (GO:0006412)	356	283	149.99	+	1.89	2.14e-15	1.8e-13
peptide biosynthetic process (GO:0043043)	379	296	159.68	+	1.85	2.13e-15	1.81e-13
organic acid metabolic process (GO:0006082)	802	524	337.89	+	1.55	2.74e-15	2.3e-13
regulation of catabolic process (GO:0009894)	939	594	395.61	+	1.5	2.76e-15	2.3e-13
cell differentiation (GO:0030154)	3217	1675	1355.35	+	1.24	3.56e-15	2.95e-13
negative regulation of cellular metabolic process (GO:0031324)	2042	1130	860.31	+	1.31	4.93e-15	4.07e-13
tissue development (GO:0009888)	1572	905	662.3	+	1.37	5.21e-15	4.27e-13
protein localization to organelle (GO:0033365)	656	445	276.38	+	1.61	5.51e-15	4.5e-13
regulation of cellular response to stress (GO:0080135)	674	454	283.96	+	1.6	6.6e-15	5.36e-13
regulation of protein localization (GO:0032880)	808	523	340.42	+	1.54	8.53e-15	6.86e-13
regulation of immune system process (GO:0002682)	1333	787	561.61	+	1.4	8.53e-15	6.89e-13
positive regulation of intracellular signal transduction (GO:1902533)	941	591	396.45	+	1.49	8.71e-15	6.97e-13
establishment of protein localization (GO:0045184)	1195	718	503.46	+	1.43	1.03e-14	8.17e-13
positive regulation of RNA biosynthetic process (GO:1902680)	1561	896	657.66	+	1.36	1.27e-14	1e-12
chromosome organization (GO:0051276)	419	314	176.53	+	1.78	1.37e-14	1.08e-12
RNA processing (GO:0006396)	817	525	344.21	+	1.53	2.19e-14	1.72e-12
mitotic cell cycle process (GO:1903047)	512	364	215.71	+	1.69	2.38e-14	1.86e-12
positive regulation of DNA-templated transcription (GO:0045893)	1555	890	655.14	+	1.36	2.78e-14	2.14e-12
positive regulation of nucleic acid-templated transcription (GO:1903508)	1555	890	655.14	+	1.36	2.78e-14	2.15e-12
peptide metabolic process (GO:0006518)	497	355	209.39	+	1.7	3.51e-14	2.7e-12
positive regulation of cell differentiation (GO:0045597)	834	532	351.37	+	1.51	3.61e-14	2.76e-12
enzyme-linked receptor protein signaling pathway (GO:0007167)	612	416	257.84	+	1.61	4.33e-14	3.29e-12
response to peptide (GO:1901652)	428	316	180.32	+	1.75	5.44e-14	4.12e-12
protein transport (GO:0015031)	1112	670	468.5	+	1.43	6.25e-14	4.71e-12
cellular response to cytokine stimulus (GO:0071345)	683	452	287.75	+	1.57	6.36e-14	4.76e-12
response to xenobiotic stimulus (GO:0009410)	406	303	171.05	+	1.77	6.89e-14	5.14e-12
regulation of cell adhesion (GO:0030155)	741	481	312.19	+	1.54	8.37e-14	6.21e-12
cell development (GO:0048468)	1611	912	678.73	+	1.34	8.85e-14	6.54e-12
vesicle-mediated transport (GO:0016192)	1209	716	509.36	+	1.41	1.12e-13	8.27e-12
negative regulation of response to stimulus (GO:0048585)	1516	865	638.7	+	1.35	1.24e-13	9.06e-12
positive regulation of kinase activity (GO:0033674)	466	334	196.33	+	1.7	1.25e-13	9.14e-12
response to inorganic substance (GO:0010035)	505	355	212.76	+	1.67	1.5e-13	1.09e-11
DNA repair (GO:0006281)	473	337	199.28	+	1.69	1.74e-13	1.26e-11
RNA biosynthetic process (GO:0032774)	570	389	240.15	+	1.62	1.76e-13	1.26e-11
regulation of nucleobase-containing compound metabolic process (GO:0019219)	3390	1732	1428.24	+	1.21	1.87e-13	1.34e-11
cellular lipid metabolic process (GO:0044255)	868	543	365.7	+	1.48	2.19e-13	1.56e-11
regulation of biosynthetic process (GO:0009889)	3479	1771	1465.74	+	1.21	2.33e-13	1.65e-11
response to nutrient levels (GO:0031667)	451	324	190.01	+	1.71	2.41e-13	1.7e-11
nucleic acid-templated transcription (GO:0097659)	560	383	235.93	+	1.62	2.48e-13	1.74e-11
DNA-templated transcription (GO:0006351)	559	382	235.51	+	1.62	3.07e-13	2.15e-11
response to extracellular stimulus (GO:0009991)	480	339	202.23	+	1.68	3.2e-13	2.23e-11
regulation of mitotic cell cycle (GO:0007346)	469	333	197.59	+	1.69	3.29e-13	2.28e-11
circulatory system development (GO:0072359)	850	530	358.11	+	1.48	6.15e-13	4.24e-11
response to wounding (GO:0009611)	427	308	179.9	+	1.71	6.8e-13	4.67e-11
protein phosphorylation (GO:0006468)	679	442	286.07	+	1.55	7.42e-13	5.07e-11
regulation of cellular biosynthetic process (GO:0031326)	3427	1740	1443.83	+	1.21	8.04e-13	5.47e-11
negative regulation of gene expression (GO:0010629)	862	535	363.17	+	1.47	8.34e-13	5.65e-11
regulation of cell migration (GO:0030334)	876	541	369.07	+	1.47	1.17e-12	7.9e-11
negative regulation of nitrogen compound metabolic process (GO:0051172)	2165	1161	912.13	+	1.27	1.28e-12	8.58e-11
cellular macromolecule biosynthetic process (GO:0034645)	727	465	306.29	+	1.52	1.3e-12	8.66e-11
cellular response to lipid (GO:0071396)	492	341	207.28	+	1.65	1.56e-12	1.04e-10
peptidyl-amino acid modification (GO:0018193)	829	516	349.27	+	1.48	1.92e-12	1.27e-10
nitrogen compound transport (GO:0071705)	1467	829	618.06	+	1.34	2.14e-12	1.41e-10
anatomical structure formation involved in morphogenesis (GO:0048646)	887	544	373.7	+	1.46	2.3e-12	1.51e-10
regulation of cellular component biogenesis (GO:0044087)	879	540	370.33	+	1.46	2.33e-12	1.53e-10
positive regulation of cell adhesion (GO:0045785)	460	323	193.8	+	1.67	2.42e-12	1.58e-10
nucleoside phosphate metabolic process (GO:0006753)	498	343	209.81	+	1.63	2.57e-12	1.67e-10
regulation of cellular catabolic process (GO:0031329)	753	476	317.25	+	1.5	2.7e-12	1.75e-10
regulation of chromosome organization (GO:0033044)	240	199	101.11	+	1.97	2.87e-12	1.85e-10
negative regulation of multicellular organismal process (GO:0051241)	988	594	416.25	+	1.43	2.92e-12	1.87e-10
regulation of macromolecule biosynthetic process (GO:0010556)	3270	1662	1377.68	+	1.21	2.92e-12	1.87e-10
ribosome biogenesis (GO:0042254)	285	225	120.07	+	1.87	3.07e-12	1.95e-10
positive regulation of DNA metabolic process (GO:0051054)	286	225	120.49	+	1.87	3.37e-12	2.14e-10
cell-cell signaling (GO:0007267)	1020	609	429.74	+	1.42	3.83e-12	2.41e-10
purine ribonucleotide metabolic process (GO:0009150)	360	266	151.67	+	1.75	4.5e-12	2.83e-10
intracellular protein transport (GO:0006886)	643	417	270.9	+	1.54	4.78e-12	2.99e-10
cellular response to hormone stimulus (GO:0032870)	470	326	198.02	+	1.65	4.87e-12	3.04e-10
regulation of cell motility (GO:2000145)	930	563	391.82	+	1.44	4.94e-12	3.06e-10
positive regulation of organelle organization (GO:0010638)	489	336	206.02	+	1.63	5e-12	3.09e-10
purine nucleotide metabolic process (GO:0006163)	373	273	157.15	+	1.74	5.06e-12	3.1e-10
regulation of vesicle-mediated transport (GO:0060627)	521	353	219.5	+	1.61	5.04e-12	3.1e-10
nucleotide metabolic process (GO:0009117)	490	337	206.44	+	1.63	5.18e-12	3.16e-10
ribonucleotide metabolic process (GO:0009259)	379	276	159.68	+	1.73	6.87e-12	4.16e-10
negative regulation of signaling (GO:0023057)	1269	728	534.64	+	1.36	6.83e-12	4.16e-10
regulation of protein kinase activity (GO:0045859)	627	408	264.16	+	1.54	7.12e-12	4.3e-10
positive regulation of cell death (GO:0010942)	544	364	229.19	+	1.59	7.3e-12	4.39e-10
positive regulation of immune system process (GO:0002684)	816	504	343.79	+	1.47	7.4e-12	4.41e-10
immune system process (GO:0002376)	1935	1045	815.23	+	1.28	7.36e-12	4.41e-10
ribose phosphate metabolic process (GO:0019693)	388	280	163.47	+	1.71	8.23e-12	4.89e-10
negative regulation of cell communication (GO:0010648)	1263	724	532.11	+	1.36	8.79e-12	5.21e-10
cellular response to organic cyclic compound (GO:0071407)	485	332	204.34	+	1.62	9.17e-12	5.41e-10
cell activation (GO:0001775)	659	423	277.64	+	1.52	9.74e-12	5.72e-10
purine-containing compound metabolic process (GO:0072521)	403	288	169.79	+	1.7	9.83e-12	5.75e-10
regulation of locomotion (GO:0040012)	974	582	410.36	+	1.42	1.02e-11	5.97e-10
transmembrane receptor protein tyrosine kinase signaling pathway (GO:0007169)	404	288	170.21	+	1.69	1.04e-11	6.02e-10
neurogenesis (GO:0022008)	1219	702	513.58	+	1.37	1.04e-11	6.04e-10
biological process involved in interspecies interaction between organisms (GO:0044419)	1366	773	575.51	+	1.34	1.04e-11	6.05e-10
gland development (GO:0048732)	400	286	168.52	+	1.7	1.12e-11	6.43e-10
central nervous system development (GO:0007417)	955	572	402.35	+	1.42	1.23e-11	7.06e-10
organophosphate biosynthetic process (GO:0090407)	520	350	219.08	+	1.6	1.29e-11	7.38e-10
negative regulation of protein metabolic process (GO:0051248)	978	583	412.04	+	1.41	1.34e-11	7.61e-10
response to radiation (GO:0009314)	424	298	178.64	+	1.67	1.52e-11	8.63e-10
apoptotic process (GO:0006915)	967	577	407.41	+	1.42	1.57e-11	8.86e-10
response to growth factor (GO:0070848)	480	328	202.23	+	1.62	1.58e-11	8.9e-10
nucleobase-containing small molecule metabolic process (GO:0055086)	565	372	238.04	+	1.56	1.94e-11	1.08e-09
cell death (GO:0008219)	1036	610	436.48	+	1.4	1.93e-11	1.08e-09
head development (GO:0060322)	756	470	318.51	+	1.48	2.01e-11	1.12e-09
mRNA metabolic process (GO:0016071)	583	381	245.62	+	1.55	2.2e-11	1.22e-09
monocarboxylic acid metabolic process (GO:0032787)	476	325	200.54	+	1.62	2.24e-11	1.24e-09
programmed cell death (GO:0012501)	1005	594	423.42	+	1.4	2.27e-11	1.25e-09
generation of precursor metabolites and energy (GO:0006091)	383	274	161.36	+	1.7	2.59e-11	1.42e-09
homeostatic process (GO:0042592)	1327	750	559.08	+	1.34	2.68e-11	1.46e-09
cell population proliferation (GO:0008283)	682	431	287.33	+	1.5	2.94e-11	1.6e-09
cell division (GO:0051301)	492	332	207.28	+	1.6	3.26e-11	1.77e-09
histone modification (GO:0016570)	346	253	145.77	+	1.74	3.67e-11	1.98e-09
cellular response to peptide (GO:1901653)	291	222	122.6	+	1.81	4.06e-11	2.18e-09
lipid biosynthetic process (GO:0008610)	567	371	238.88	+	1.55	4.14e-11	2.22e-09
tube development (GO:0035295)	830	505	349.69	+	1.44	4.19e-11	2.24e-09
cellular response to growth factor stimulus (GO:0071363)	454	311	191.27	+	1.63	4.25e-11	2.27e-09
regulation of establishment of protein localization (GO:0070201)	506	339	213.18	+	1.59	4.27e-11	2.27e-09
chromatin organization (GO:0006325)	541	357	227.93	+	1.57	4.43e-11	2.35e-09
positive regulation of cell activation (GO:0050867)	378	270	159.25	+	1.7	4.55e-11	2.4e-09
positive regulation of programmed cell death (GO:0043068)	488	329	205.6	+	1.6	4.57e-11	2.4e-09
regulation of cell activation (GO:0050865)	616	396	259.53	+	1.53	4.9e-11	2.57e-09
brain development (GO:0007420)	711	444	299.55	+	1.48	5.13e-11	2.68e-09
cell motility (GO:0048870)	1001	589	421.73	+	1.4	5.26e-11	2.74e-09
embryo development (GO:0009790)	976	576	411.2	+	1.4	5.77e-11	3e-09
negative regulation of signal transduction (GO:0009968)	1171	671	493.35	+	1.36	6.5e-11	3.36e-09
ncRNA metabolic process (GO:0034660)	501	334	211.08	+	1.58	9.4e-11	4.85e-09
regulation of apoptotic signaling pathway (GO:2001233)	349	252	147.04	+	1.71	9.95e-11	5.11e-09
organelle localization (GO:0051640)	491	328	206.86	+	1.59	1.06e-10	5.43e-09
positive regulation of leukocyte activation (GO:0002696)	362	259	152.51	+	1.7	1.09e-10	5.55e-09
positive regulation of cell migration (GO:0030335)	505	335	212.76	+	1.57	1.09e-10	5.56e-09
negative regulation of developmental process (GO:0051093)	862	517	363.17	+	1.42	1.23e-10	6.24e-09
epithelium development (GO:0060429)	973	571	409.93	+	1.39	1.36e-10	6.87e-09
regulation of secretion (GO:0051046)	598	383	251.94	+	1.52	1.36e-10	6.88e-09
response to oxygen levels (GO:0070482)	307	228	129.34	+	1.76	1.4e-10	7.01e-09
response to peptide hormone (GO:0043434)	351	252	147.88	+	1.7	1.45e-10	7.26e-09
rRNA metabolic process (GO:0016072)	236	187	99.43	+	1.88	1.63e-10	8.14e-09
regulation of neuron death (GO:1901214)	310	229	130.61	+	1.75	1.65e-10	8.21e-09
regulation of response to external stimulus (GO:0032101)	910	539	383.39	+	1.41	1.82e-10	9.02e-09
organic hydroxy compound metabolic process (GO:1901615)	463	311	195.07	+	1.59	2.09e-10	1.03e-08
immune system development (GO:0002520)	709	438	298.71	+	1.47	2.08e-10	1.03e-08
positive regulation of cell cycle (GO:0045787)	326	237	137.35	+	1.73	2.2e-10	1.08e-08
cell migration (GO:0016477)	855	511	360.22	+	1.42	2.28e-10	1.12e-08
positive regulation of protein kinase activity (GO:0045860)	391	272	164.73	+	1.65	2.43e-10	1.19e-08
regulation of immune response (GO:0050776)	777	472	327.36	+	1.44	2.49e-10	1.21e-08
positive regulation of apoptotic process (GO:0043065)	475	317	200.12	+	1.58	2.53e-10	1.22e-08
positive regulation of cell motility (GO:2000147)	530	346	223.29	+	1.55	2.51e-10	1.22e-08
organelle assembly (GO:0070925)	744	455	313.45	+	1.45	2.6e-10	1.26e-08
regulation of cell cycle phase transition (GO:1901987)	406	280	171.05	+	1.64	2.71e-10	1.3e-08
membrane organization (GO:0061024)	720	443	303.34	+	1.46	2.72e-10	1.3e-08
positive regulation of lymphocyte activation (GO:0051251)	315	230	132.71	+	1.73	2.93e-10	1.4e-08
generation of neurons (GO:0048699)	1068	614	449.96	+	1.36	3.35e-10	1.59e-08
plasma membrane bounded cell projection organization (GO:0120036)	1038	599	437.32	+	1.37	3.48e-10	1.65e-08
rRNA processing (GO:0006364)	208	169	87.63	+	1.93	3.91e-10	1.85e-08
positive regulation of cell-cell adhesion (GO:0022409)	305	224	128.5	+	1.74	3.97e-10	1.87e-08
heart development (GO:0007507)	516	337	217.4	+	1.55	4.01e-10	1.88e-08
apoptotic signaling pathway (GO:0097190)	300	221	126.39	+	1.75	4.05e-10	1.9e-08
regulation of protein transport (GO:0051223)	482	319	203.07	+	1.57	4.12e-10	1.93e-08
cell projection organization (GO:0030030)	1083	620	456.28	+	1.36	4.25e-10	1.98e-08
wound healing (GO:0042060)	323	233	136.08	+	1.71	5.74e-10	2.67e-08
positive regulation of protein localization (GO:1903829)	446	299	187.9	+	1.59	6.12e-10	2.83e-08
transcription by RNA polymerase II (GO:0006366)	325	234	136.93	+	1.71	6.37e-10	2.94e-08
positive regulation of locomotion (GO:0040017)	546	351	230.03	+	1.53	6.5e-10	2.99e-08
regulation of MAPK cascade (GO:0043408)	639	398	269.22	+	1.48	8e-10	3.67e-08
regulation of leukocyte activation (GO:0002694)	562	358	236.78	+	1.51	8.41e-10	3.85e-08
regulation of anatomical structure morphogenesis (GO:0022603)	863	509	363.59	+	1.4	9.82e-10	4.48e-08
response to alcohol (GO:0097305)	249	190	104.91	+	1.81	9.9e-10	4.51e-08
regulation of system process (GO:0044057)	540	346	227.51	+	1.52	1.06e-09	4.81e-08
hematopoietic or lymphoid organ development (GO:0048534)	669	412	281.86	+	1.46	1.11e-09	5.04e-08
carbohydrate derivative metabolic process (GO:1901135)	951	552	400.67	+	1.38	1.12e-09	5.05e-08
nucleoside triphosphate metabolic process (GO:0009141)	196	159	82.58	+	1.93	1.19e-09	5.36e-08
organonitrogen compound catabolic process (GO:1901565)	1037	593	436.9	+	1.36	1.34e-09	5.99e-08
response to oxidative stress (GO:0006979)	353	247	148.72	+	1.66	1.37e-09	6.14e-08
negative regulation of molecular function (GO:0044092)	1052	600	443.22	+	1.35	1.42e-09	6.33e-08
ribonucleoprotein complex subunit organization (GO:0071826)	200	161	84.26	+	1.91	1.56e-09	6.95e-08
system process (GO:0003008)	1571	847	661.88	+	1.28	1.57e-09	6.96e-08
ribonucleoprotein complex assembly (GO:0022618)	192	156	80.89	+	1.93	1.68e-09	7.41e-08
regulation of hormone levels (GO:0010817)	504	326	212.34	+	1.54	1.7e-09	7.48e-08
negative regulation of cellular component organization (GO:0051129)	637	394	268.37	+	1.47	1.74e-09	7.63e-08
neuron differentiation (GO:0030182)	1001	574	421.73	+	1.36	1.79e-09	7.83e-08
regulation of cell-cell adhesion (GO:0022407)	457	301	192.54	+	1.56	1.85e-09	8.1e-08
regulation of lymphocyte activation (GO:0051249)	473	309	199.28	+	1.55	1.99e-09	8.69e-08
cellular response to external stimulus (GO:0071496)	310	222	130.61	+	1.7	2.1e-09	9.12e-08
leukocyte activation (GO:0045321)	543	345	228.77	+	1.51	2.24e-09	9.7e-08
regulation of growth (GO:0040008)	586	367	246.89	+	1.49	2.49e-09	1.08e-07
organic substance transport (GO:0071702)	1796	949	756.67	+	1.25	2.59e-09	1.12e-07
regulation of mitotic cell cycle phase transition (GO:1901990)	315	224	132.71	+	1.69	2.68e-09	1.15e-07
regulation of RNA metabolic process (GO:0051252)	3096	1541	1304.37	+	1.18	2.68e-09	1.15e-07
purine nucleoside triphosphate metabolic process (GO:0009144)	178	147	74.99	+	1.96	2.98e-09	1.27e-07
RNA splicing, via transesterification reactions (GO:0000375)	238	181	100.27	+	1.81	3.08e-09	1.31e-07
regulation of binding (GO:0051098)	354	245	149.14	+	1.64	3.12e-09	1.33e-07
protein-DNA complex subunit organization (GO:0071824)	205	162	86.37	+	1.88	3.17e-09	1.34e-07
regulation of ion transport (GO:0043269)	671	409	282.7	+	1.45	3.17e-09	1.34e-07
animal organ morphogenesis (GO:0009887)	937	540	394.77	+	1.37	3.55e-09	1.5e-07
positive regulation of catabolic process (GO:0009896)	492	317	207.28	+	1.53	3.63e-09	1.52e-07
regulation of secretion by cell (GO:1903530)	546	345	230.03	+	1.5	3.74e-09	1.57e-07
purine ribonucleoside triphosphate metabolic process (GO:0009205)	173	143	72.89	+	1.96	3.93e-09	1.65e-07
response to decreased oxygen levels (GO:0036293)	280	204	117.97	+	1.73	4.26e-09	1.77e-07
positive regulation of leukocyte cell-cell adhesion (GO:1903039)	259	192	109.12	+	1.76	4.31e-09	1.79e-07
reproduction (GO:0000003)	1294	711	545.17	+	1.3	4.3e-09	1.79e-07
ribonucleoside triphosphate metabolic process (GO:0009199)	179	146	75.41	+	1.94	4.6e-09	1.91e-07
regulation of protein-containing complex assembly (GO:0043254)	377	256	158.83	+	1.61	4.79e-09	1.98e-07
peptidyl-lysine modification (GO:0018205)	294	211	123.86	+	1.7	4.95e-09	2.04e-07
regulation of transmembrane transport (GO:0034762)	559	350	235.51	+	1.49	5.35e-09	2.2e-07
tissue morphogenesis (GO:0048729)	529	335	222.87	+	1.5	5.51e-09	2.26e-07
RNA splicing, via transesterification reactions with bulged adenosine as nucleophile (GO:0000377)	234	177	98.59	+	1.8	6e-09	2.44e-07
mRNA splicing, via spliceosome (GO:0000398)	234	177	98.59	+	1.8	6e-09	2.45e-07
establishment of organelle localization (GO:0051656)	358	245	150.83	+	1.62	6.15e-09	2.5e-07
tube morphogenesis (GO:0035239)	631	386	265.85	+	1.45	6.21e-09	2.52e-07
response to hypoxia (GO:0001666)	268	196	112.91	+	1.74	7.03e-09	2.84e-07
alcohol metabolic process (GO:0006066)	314	221	132.29	+	1.67	7.41e-09	2.99e-07
positive regulation of cellular component biogenesis (GO:0044089)	472	304	198.86	+	1.53	7.59e-09	3.05e-07
hemopoiesis (GO:0030097)	623	381	262.48	+	1.45	7.73e-09	3.1e-07
reproductive process (GO:0022414)	1284	703	540.96	+	1.3	8.07e-09	3.23e-07
negative regulation of protein modification process (GO:0031400)	482	309	203.07	+	1.52	8.19e-09	3.27e-07
nucleoside phosphate biosynthetic process (GO:1901293)	257	189	108.28	+	1.75	9.17e-09	3.65e-07
response to biotic stimulus (GO:0009607)	1248	685	525.79	+	1.3	9.73e-09	3.86e-07
positive regulation of cell cycle process (GO:0090068)	238	178	100.27	+	1.78	1.02e-08	4.03e-07
regulation of response to DNA damage stimulus (GO:2001020)	298	211	125.55	+	1.68	1.04e-08	4.1e-07
nucleotide biosynthetic process (GO:0009165)	255	187	107.43	+	1.74	1.12e-08	4.4e-07
purine ribonucleotide biosynthetic process (GO:0009152)	187	149	78.78	+	1.89	1.14e-08	4.49e-07
positive regulation of MAPK cascade (GO:0043410)	464	299	195.49	+	1.53	1.15e-08	4.51e-07
positive regulation of establishment of protein localization (GO:1904951)	308	216	129.76	+	1.66	1.25e-08	4.9e-07
small molecule biosynthetic process (GO:0044283)	425	278	179.06	+	1.55	1.31e-08	5.1e-07
macromolecule catabolic process (GO:0009057)	926	529	390.13	+	1.36	1.37e-08	5.32e-07
positive regulation of transcription by RNA polymerase II (GO:0045944)	1138	631	479.45	+	1.32	1.39e-08	5.41e-07
purine-containing compound biosynthetic process (GO:0072522)	204	158	85.95	+	1.84	1.42e-08	5.48e-07
neuron development (GO:0048666)	794	464	334.52	+	1.39	1.47e-08	5.66e-07
cellular response to chemical stress (GO:0062197)	266	193	112.07	+	1.72	1.48e-08	5.7e-07
ribonucleotide biosynthetic process (GO:0009260)	201	156	84.68	+	1.84	1.59e-08	6.1e-07
positive regulation of T cell activation (GO:0050870)	236	176	99.43	+	1.77	1.63e-08	6.24e-07
ATP metabolic process (GO:0046034)	149	126	62.78	+	2.01	1.69e-08	6.45e-07
ncRNA processing (GO:0034470)	385	256	162.2	+	1.58	1.73e-08	6.58e-07
cellular response to peptide hormone stimulus (GO:0071375)	232	173	97.74	+	1.77	1.77e-08	6.71e-07
regulation of intracellular transport (GO:0032386)	328	226	138.19	+	1.64	1.77e-08	6.72e-07
establishment of protein localization to organelle (GO:0072594)	316	219	133.13	+	1.64	1.81e-08	6.83e-07
negative regulation of transport (GO:0051051)	401	264	168.95	+	1.56	1.89e-08	7.12e-07
neuron projection development (GO:0031175)	637	385	268.37	+	1.43	1.89e-08	7.13e-07
purine nucleotide biosynthetic process (GO:0006164)	195	152	82.16	+	1.85	1.99e-08	7.49e-07
regulation of protein stability (GO:0031647)	314	218	132.29	+	1.65	2.12e-08	7.93e-07
regulation of DNA repair (GO:0006282)	201	155	84.68	+	1.83	2.2e-08	8.22e-07
regulation of body fluid levels (GO:0050878)	360	242	151.67	+	1.6	2.3e-08	8.59e-07
cell morphogenesis (GO:0000902)	667	399	281.01	+	1.42	2.43e-08	9.04e-07
ribose phosphate biosynthetic process (GO:0046390)	208	159	87.63	+	1.81	2.48e-08	9.22e-07
regulation of peptidyl-tyrosine phosphorylation (GO:0050730)	251	183	105.75	+	1.73	2.77e-08	1.03e-06
regulation of cytokine production (GO:0001817)	693	411	291.97	+	1.41	2.84e-08	1.05e-06
response to metal ion (GO:0010038)	341	231	143.67	+	1.61	3e-08	1.1e-06
response to molecule of bacterial origin (GO:0002237)	311	215	131.03	+	1.64	3.12e-08	1.15e-06
regulation of protein serine/threonine kinase activity (GO:0071900)	362	242	152.51	+	1.59	3.17e-08	1.16e-06
DNA-templated transcription initiation (GO:0006352)	100	94	42.13	+	2.23	3.4e-08	1.24e-06
steroid metabolic process (GO:0008202)	244	178	102.8	+	1.73	3.41e-08	1.24e-06
positive regulation of ion transport (GO:0043270)	278	197	117.12	+	1.68	3.48e-08	1.27e-06
mRNA processing (GO:0006397)	428	276	180.32	+	1.53	3.61e-08	1.31e-06
regulation of DNA-binding transcription factor activity (GO:0051090)	408	266	171.89	+	1.55	3.75e-08	1.36e-06
cellular response to environmental stimulus (GO:0104004)	310	214	130.61	+	1.64	3.87e-08	1.39e-06
cellular response to abiotic stimulus (GO:0071214)	310	214	130.61	+	1.64	3.87e-08	1.4e-06
response to lipopolysaccharide (GO:0032496)	299	208	125.97	+	1.65	4.06e-08	1.46e-06
cytoplasmic translation (GO:0002181)	116	104	48.87	+	2.13	4.11e-08	1.47e-06
positive regulation of peptidyl-tyrosine phosphorylation (GO:0050731)	187	146	78.78	+	1.85	4.11e-08	1.48e-06
positive regulation of cytokine production (GO:0001819)	451	287	190.01	+	1.51	4.62e-08	1.65e-06
response to light stimulus (GO:0009416)	297	206	125.13	+	1.65	4.85e-08	1.73e-06
chromatin remodeling (GO:0006338)	294	204	123.86	+	1.65	5.53e-08	1.97e-06
regulation of neuron apoptotic process (GO:0043523)	207	156	87.21	+	1.79	5.84e-08	2.07e-06
regulation of protein modification by small protein conjugation or removal (GO:1903320)	239	174	100.69	+	1.73	6.04e-08	2.14e-06
regulation of RNA biosynthetic process (GO:2001141)	2826	1399	1190.62	+	1.18	6.08e-08	2.15e-06
regulation of lipid metabolic process (GO:0019216)	334	225	140.72	+	1.6	6.16e-08	2.16e-06
regulation of leukocyte cell-cell adhesion (GO:1903037)	347	232	146.19	+	1.59	6.13e-08	2.16e-06
RNA splicing (GO:0008380)	354	236	149.14	+	1.58	6.18e-08	2.16e-06
negative regulation of phosphorus metabolic process (GO:0010563)	402	261	169.37	+	1.54	6.13e-08	2.16e-06
nuclear division (GO:0000280)	303	209	127.66	+	1.64	6.24e-08	2.18e-06
vasculature development (GO:0001944)	496	309	208.97	+	1.48	6.7e-08	2.34e-06
DNA replication (GO:0006260)	200	152	84.26	+	1.8	6.92e-08	2.41e-06
cell surface receptor signaling pathway involved in cell-cell signaling (GO:1905114)	371	244	156.31	+	1.56	7.08e-08	2.46e-06
response to external biotic stimulus (GO:0043207)	1206	655	508.1	+	1.29	7.29e-08	2.53e-06
negative regulation of phosphate metabolic process (GO:0045936)	401	260	168.95	+	1.54	7.44e-08	2.57e-06
positive regulation of immune response (GO:0050778)	454	287	191.27	+	1.5	7.69e-08	2.65e-06
negative regulation of cell population proliferation (GO:0008285)	670	396	282.28	+	1.4	7.83e-08	2.69e-06
organelle fission (GO:0048285)	328	221	138.19	+	1.6	8.02e-08	2.75e-06
response to other organism (GO:0051707)	1203	653	506.84	+	1.29	8.15e-08	2.79e-06
regulation of T cell activation (GO:0050863)	350	233	147.46	+	1.58	8.66e-08	2.96e-06
regulation of DNA-templated transcription (GO:0006355)	2815	1391	1185.99	+	1.17	8.77e-08	2.99e-06
regulation of nucleic acid-templated transcription (GO:1903506)	2817	1392	1186.83	+	1.17	8.83e-08	3e-06
positive regulation of protein transport (GO:0051222)	293	202	123.44	+	1.64	8.9e-08	3.02e-06
chromosome segregation (GO:0007059)	271	190	114.17	+	1.66	9.62e-08	3.26e-06
cellular response to biotic stimulus (GO:0071216)	216	160	91	+	1.76	9.72e-08	3.29e-06
positive regulation of proteolysis (GO:0045862)	355	235	149.56	+	1.57	1.03e-07	3.48e-06
negative regulation of intracellular signal transduction (GO:1902532)	481	300	202.65	+	1.48	1.04e-07	3.5e-06
response to reactive oxygen species (GO:0000302)	159	127	66.99	+	1.9	1.06e-07	3.56e-06
protein-DNA complex assembly (GO:0065004)	173	135	72.89	+	1.85	1.09e-07	3.64e-06
regulation of cell development (GO:0060284)	483	301	203.49	+	1.48	1.1e-07	3.67e-06
blood vessel development (GO:0001568)	476	297	200.54	+	1.48	1.13e-07	3.76e-06
non-membrane-bounded organelle assembly (GO:0140694)	299	205	125.97	+	1.63	1.13e-07	3.77e-06
double-strand break repair (GO:0006302)	194	147	81.73	+	1.8	1.19e-07	3.95e-06
muscle system process (GO:0003012)	271	189	114.17	+	1.66	1.27e-07	4.21e-06
cellular component morphogenesis (GO:0032989)	566	342	238.46	+	1.43	1.3e-07	4.27e-06
nucleocytoplasmic transport (GO:0006913)	232	168	97.74	+	1.72	1.3e-07	4.28e-06
nuclear transport (GO:0051169)	232	168	97.74	+	1.72	1.3e-07	4.28e-06
positive regulation of secretion (GO:0051047)	303	206	127.66	+	1.61	1.35e-07	4.44e-06
modulation of chemical synaptic transmission (GO:0050804)	421	268	177.37	+	1.51	1.37e-07	4.48e-06
microtubule-based process (GO:0007017)	751	433	316.4	+	1.37	1.37e-07	4.48e-06
regulation of epithelial cell proliferation (GO:0050678)	350	231	147.46	+	1.57	1.39e-07	4.55e-06
fatty acid metabolic process (GO:0006631)	307	208	129.34	+	1.61	1.56e-07	5.07e-06
regulation of protein catabolic process (GO:0042176)	347	229	146.19	+	1.57	1.59e-07	5.17e-06
negative regulation of apoptotic signaling pathway (GO:2001234)	220	161	92.69	+	1.74	1.61e-07	5.24e-06
regulation of trans-synaptic signaling (GO:0099177)	422	268	177.79	+	1.51	1.74e-07	5.64e-06
cellular response to nutrient levels (GO:0031669)	216	158	91	+	1.74	1.77e-07	5.71e-06
positive regulation of DNA-binding transcription factor activity (GO:0051091)	250	177	105.33	+	1.68	1.81e-07	5.83e-06
in utero embryonic development (GO:0001701)	380	246	160.1	+	1.54	1.87e-07	6.01e-06
cellular response to extracellular stimulus (GO:0031668)	245	174	103.22	+	1.69	1.88e-07	6.02e-06
internal protein amino acid acetylation (GO:0006475)	125	106	52.66	+	2.01	2.02e-07	6.47e-06
embryo development ending in birth or egg hatching (GO:0009792)	637	375	268.37	+	1.4	2.16e-07	6.9e-06
response to ketone (GO:1901654)	199	148	83.84	+	1.77	2.18e-07	6.97e-06
peptidyl-lysine acetylation (GO:0018394)	126	106	53.08	+	2	2.24e-07	7.12e-06
regulation of membrane potential (GO:0042391)	408	260	171.89	+	1.51	2.24e-07	7.12e-06
negative regulation of biosynthetic process (GO:0009890)	1432	755	603.31	+	1.25	2.26e-07	7.17e-06
viral process (GO:0016032)	228	164	96.06	+	1.71	2.44e-07	7.73e-06
regulation of cation transmembrane transport (GO:1904062)	367	238	154.62	+	1.54	2.45e-07	7.74e-06
internal peptidyl-lysine acetylation (GO:0018393)	123	104	51.82	+	2.01	2.45e-07	7.75e-06
positive regulation of binding (GO:0051099)	172	133	72.47	+	1.84	2.54e-07	7.99e-06
sister chromatid segregation (GO:0000819)	136	112	57.3	+	1.95	2.54e-07	8e-06
urogenital system development (GO:0001655)	327	217	137.77	+	1.58	2.57e-07	8.06e-06
chordate embryonic development (GO:0043009)	618	365	260.37	+	1.4	2.58e-07	8.08e-06
DNA recombination (GO:0006310)	221	160	93.11	+	1.72	2.99e-07	9.35e-06
leukocyte differentiation (GO:0002521)	382	245	160.94	+	1.52	3.12e-07	9.72e-06
regulation of proteolysis (GO:0030162)	688	399	289.86	+	1.38	3.13e-07	9.74e-06
histone acetylation (GO:0016573)	118	101	49.71	+	2.03	3.17e-07	9.84e-06
positive regulation of cellular catabolic process (GO:0031331)	398	253	167.68	+	1.51	3.25e-07	1.01e-05
lymphocyte activation (GO:0046649)	437	273	184.11	+	1.48	3.28e-07	1.01e-05
negative regulation of cellular biosynthetic process (GO:0031327)	1406	740	592.36	+	1.25	3.48e-07	1.07e-05
response to mechanical stimulus (GO:0009612)	208	152	87.63	+	1.73	3.53e-07	1.09e-05
morphogenesis of an epithelium (GO:0002009)	426	267	179.48	+	1.49	3.71e-07	1.14e-05
regulation of immune effector process (GO:0002697)	366	236	154.2	+	1.53	3.75e-07	1.15e-05
lipid modification (GO:0030258)	169	130	71.2	+	1.83	3.87e-07	1.18e-05
negative regulation of phosphorylation (GO:0042326)	346	226	145.77	+	1.55	3.88e-07	1.19e-05
protein acetylation (GO:0006473)	146	117	61.51	+	1.9	3.94e-07	1.2e-05
protein catabolic process (GO:0030163)	702	405	295.76	+	1.37	3.96e-07	1.2e-05
regulation of metal ion transport (GO:0010959)	392	249	165.15	+	1.51	4.22e-07	1.28e-05
regulation of hemopoiesis (GO:1903706)	378	242	159.25	+	1.52	4.29e-07	1.3e-05
multicellular organismal homeostasis (GO:0048871)	357	231	150.41	+	1.54	4.4e-07	1.33e-05
cellular macromolecule catabolic process (GO:0044265)	732	419	308.4	+	1.36	4.56e-07	1.38e-05
chemical homeostasis (GO:0048878)	857	479	361.06	+	1.33	4.66e-07	1.41e-05
positive regulation of secretion by cell (GO:1903532)	278	189	117.12	+	1.61	4.71e-07	1.42e-05
regulation of defense response (GO:0031347)	597	352	251.52	+	1.4	5.12e-07	1.54e-05
regulation of ion transmembrane transport (GO:0034765)	482	294	203.07	+	1.45	5.43e-07	1.63e-05
response to steroid hormone (GO:0048545)	276	188	116.28	+	1.62	5.55e-07	1.66e-05
response to starvation (GO:0042594)	206	150	86.79	+	1.73	5.61e-07	1.67e-05
endocytosis (GO:0006897)	411	258	173.16	+	1.49	5.73e-07	1.71e-05
vesicle organization (GO:0016050)	317	209	133.56	+	1.56	5.92e-07	1.76e-05
regulation of cellular amide metabolic process (GO:0034248)	445	275	187.48	+	1.47	6.05e-07	1.79e-05
cell morphogenesis involved in differentiation (GO:0000904)	522	314	219.92	+	1.43	6.04e-07	1.79e-05
telomere organization (GO:0032200)	98	87	41.29	+	2.11	6.13e-07	1.81e-05
positive regulation of cell development (GO:0010720)	291	195	122.6	+	1.59	6.12e-07	1.81e-05
cytoskeleton organization (GO:0007010)	1113	600	468.92	+	1.28	6.18e-07	1.82e-05
regulation of small molecule metabolic process (GO:0062012)	319	210	134.4	+	1.56	6.32e-07	1.86e-05
carbohydrate derivative biosynthetic process (GO:1901137)	571	338	240.57	+	1.41	6.45e-07	1.89e-05
behavior (GO:0007610)	571	338	240.57	+	1.41	6.45e-07	1.89e-05
response to nutrient (GO:0007584)	144	114	60.67	+	1.88	6.65e-07	1.94e-05
cellular response to oxidative stress (GO:0034599)	215	154	90.58	+	1.7	6.72e-07	1.96e-05
negative regulation of macromolecule biosynthetic process (GO:0010558)	1347	709	567.5	+	1.25	6.8e-07	1.98e-05
cell junction organization (GO:0034330)	452	278	190.43	+	1.46	7.18e-07	2.09e-05
negative regulation of cell differentiation (GO:0045596)	626	365	263.74	+	1.38	7.27e-07	2.11e-05
negative regulation of nucleobase-containing compound metabolic process (GO:0045934)	1374	721	578.88	+	1.25	7.41e-07	2.15e-05
mitotic nuclear division (GO:0140014)	165	126	69.52	+	1.81	7.55e-07	2.18e-05
mitochondrial translation (GO:0032543)	108	93	45.5	+	2.04	7.66e-07	2.21e-05
cell part morphogenesis (GO:0032990)	474	289	199.7	+	1.45	8.1e-07	2.33e-05
regulation of autophagy (GO:0010506)	334	217	140.72	+	1.54	8.24e-07	2.37e-05
positive regulation of response to external stimulus (GO:0032103)	434	268	182.85	+	1.47	8.52e-07	2.44e-05
energy derivation by oxidation of organic compounds (GO:0015980)	244	169	102.8	+	1.64	8.79e-07	2.52e-05
forebrain development (GO:0030900)	353	226	148.72	+	1.52	9.63e-07	2.75e-05
nuclear chromosome segregation (GO:0098813)	217	154	91.42	+	1.68	9.75e-07	2.78e-05
regulation of developmental growth (GO:0048638)	305	201	128.5	+	1.56	1e-06	2.85e-05
positive regulation of lipid metabolic process (GO:0045834)	151	117	63.62	+	1.84	1.06e-06	3.02e-05
kidney development (GO:0001822)	281	188	118.39	+	1.59	1.1e-06	3.13e-05
blood circulation (GO:0008015)	389	244	163.89	+	1.49	1.13e-06	3.2e-05
negative regulation of neuron death (GO:1901215)	209	149	88.05	+	1.69	1.16e-06	3.26e-05
small molecule catabolic process (GO:0044282)	352	225	148.3	+	1.52	1.16e-06	3.26e-05
regulation of protein ubiquitination (GO:0031396)	198	143	83.42	+	1.71	1.16e-06	3.27e-05
Wnt signaling pathway (GO:0016055)	277	186	116.7	+	1.59	1.2e-06	3.38e-05
cell-cell signaling by wnt (GO:0198738)	277	186	116.7	+	1.59	1.2e-06	3.39e-05
regulation of histone modification (GO:0031056)	174	130	73.31	+	1.77	1.3e-06	3.65e-05
positive regulation of cell projection organization (GO:0031346)	335	216	141.14	+	1.53	1.34e-06	3.73e-05
regulation of intracellular protein transport (GO:0033157)	224	157	94.37	+	1.66	1.34e-06	3.75e-05
cellular hormone metabolic process (GO:0034754)	123	100	51.82	+	1.93	1.4e-06	3.91e-05
DNA-templated DNA replication (GO:0006261)	137	108	57.72	+	1.87	1.48e-06	4.12e-05
locomotion (GO:0040011)	512	305	215.71	+	1.41	1.53e-06	4.24e-05
regulation of muscle system process (GO:0090257)	227	158	95.64	+	1.65	1.56e-06	4.31e-05
proteolysis involved in protein catabolic process (GO:0051603)	600	349	252.79	+	1.38	1.56e-06	4.33e-05
positive regulation of transmembrane transport (GO:0034764)	228	159	96.06	+	1.66	1.6e-06	4.43e-05
Golgi vesicle transport (GO:0048193)	272	182	114.6	+	1.59	1.64e-06	4.51e-05
regulation of cell projection organization (GO:0031344)	623	360	262.48	+	1.37	1.64e-06	4.51e-05
regulation of hydrolase activity (GO:0051336)	938	512	395.19	+	1.3	1.66e-06	4.56e-05
embryonic morphogenesis (GO:0048598)	537	317	226.24	+	1.4	1.73e-06	4.74e-05
response to ethanol (GO:0045471)	127	102	53.51	+	1.91	1.85e-06	5.05e-05
cellular response to molecule of bacterial origin (GO:0071219)	191	138	80.47	+	1.71	1.85e-06	5.05e-05
renal system development (GO:0072001)	289	191	121.76	+	1.57	1.86e-06	5.05e-05
regulation of cell growth (GO:0001558)	400	248	168.52	+	1.47	1.85e-06	5.06e-05
rhythmic process (GO:0048511)	263	177	110.8	+	1.6	1.89e-06	5.13e-05
regulation of DNA biosynthetic process (GO:2000278)	114	94	48.03	+	1.96	1.9e-06	5.15e-05
positive regulation of mitotic cell cycle (GO:0045931)	119	97	50.14	+	1.93	1.98e-06	5.35e-05
regulation of endocytosis (GO:0030100)	193	139	81.31	+	1.71	2.04e-06	5.5e-05
positive regulation of protein serine/threonine kinase activity (GO:0071902)	210	148	88.47	+	1.67	2.07e-06	5.59e-05
regulation of plasma membrane bounded cell projection organization (GO:0120035)	607	351	255.73	+	1.37	2.09e-06	5.64e-05
response to carbohydrate (GO:0009743)	172	127	72.47	+	1.75	2.11e-06	5.68e-05
chemotaxis (GO:0006935)	492	294	207.28	+	1.42	2.13e-06	5.71e-05
taxis (GO:0042330)	494	295	208.13	+	1.42	2.21e-06	5.93e-05
regulation of chromosome segregation (GO:0051983)	126	101	53.08	+	1.9	2.39e-06	6.39e-05
biological process involved in symbiotic interaction (GO:0044403)	250	169	105.33	+	1.6	2.43e-06	6.49e-05
canonical Wnt signaling pathway (GO:0060070)	101	86	42.55	+	2.02	2.45e-06	6.52e-05
positive regulation of immune effector process (GO:0002699)	251	170	105.75	+	1.61	2.49e-06	6.64e-05
aging (GO:0007568)	160	120	67.41	+	1.78	2.53e-06	6.69e-05
positive regulation of leukocyte proliferation (GO:0070665)	160	120	67.41	+	1.78	2.53e-06	6.7e-05
protein stabilization (GO:0050821)	203	144	85.53	+	1.68	2.52e-06	6.7e-05
proteolysis (GO:0006508)	1136	603	478.61	+	1.26	2.55e-06	6.74e-05
regulation of angiogenesis (GO:0045765)	271	180	114.17	+	1.58	2.57e-06	6.77e-05
transcription initiation at RNA polymerase II promoter (GO:0006367)	69	66	29.07	+	2.27	2.66e-06	7.01e-05
positive regulation of protein-containing complex assembly (GO:0031334)	182	132	76.68	+	1.72	2.7e-06	7.1e-05
epithelial cell differentiation (GO:0030855)	552	323	232.56	+	1.39	2.72e-06	7.14e-05
regulation of transporter activity (GO:0032409)	280	185	117.97	+	1.57	2.75e-06	7.21e-05
modification-dependent macromolecule catabolic process (GO:0043632)	553	323	232.98	+	1.39	2.78e-06	7.26e-05
regulation of nuclear division (GO:0051783)	142	110	59.83	+	1.84	2.8e-06	7.31e-05
mitotic sister chromatid segregation (GO:0000070)	115	94	48.45	+	1.94	2.81e-06	7.32e-05
regulation of vasculature development (GO:1901342)	275	182	115.86	+	1.57	2.93e-06	7.62e-05
nucleoside triphosphate biosynthetic process (GO:0009142)	107	89	45.08	+	1.97	2.94e-06	7.64e-05
mitochondrial gene expression (GO:0140053)	138	107	58.14	+	1.84	2.96e-06	7.68e-05
positive regulation of intracellular transport (GO:0032388)	195	139	82.16	+	1.69	2.96e-06	7.68e-05
epithelial tube morphogenesis (GO:0060562)	297	193	125.13	+	1.54	3.1e-06	8.02e-05
cell projection morphogenesis (GO:0048858)	457	275	192.54	+	1.43	3.16e-06	8.16e-05
regulation of protein binding (GO:0043393)	191	137	80.47	+	1.7	3.22e-06	8.29e-05
regulation of leukocyte mediated immunity (GO:0002703)	227	156	95.64	+	1.63	3.34e-06	8.58e-05
regulation of transmembrane transporter activity (GO:0022898)	265	176	111.65	+	1.58	3.34e-06	8.59e-05
positive regulation of neuron death (GO:1901216)	89	78	37.5	+	2.08	3.42e-06	8.75e-05
telomere maintenance (GO:0000723)	89	78	37.5	+	2.08	3.42e-06	8.76e-05
blood vessel morphogenesis (GO:0048514)	394	243	166	+	1.46	3.58e-06	9.16e-05
regulation of lipid localization (GO:1905952)	161	120	67.83	+	1.77	3.6e-06	9.17e-05
response to insulin (GO:0032868)	205	144	86.37	+	1.67	3.62e-06	9.22e-05
positive regulation of growth (GO:0045927)	248	167	104.48	+	1.6	3.64e-06	9.25e-05
cellular response to lipopolysaccharide (GO:0071222)	183	132	77.1	+	1.71	3.73e-06	9.48e-05
heart process (GO:0003015)	106	88	44.66	+	1.97	3.78e-06	9.58e-05
regulation of extrinsic apoptotic signaling pathway (GO:2001236)	147	112	61.93	+	1.81	3.84e-06	9.72e-05
regulation of neurogenesis (GO:0050767)	350	220	147.46	+	1.49	3.96e-06	0.0001
growth (GO:0040007)	382	236	160.94	+	1.47	4.01e-06	0.000101
developmental growth (GO:0048589)	382	236	160.94	+	1.47	4.01e-06	0.000101
cellular response to starvation (GO:0009267)	169	124	71.2	+	1.74	4.19e-06	0.000105
plasma membrane bounded cell projection morphogenesis (GO:0120039)	452	271	190.43	+	1.42	4.19e-06	0.000105
ribosomal small subunit biogenesis (GO:0042274)	73	68	30.76	+	2.21	4.27e-06	0.000107
regulation of mitotic nuclear division (GO:0007088)	116	94	48.87	+	1.92	4.27e-06	0.000107
positive regulation of hydrolase activity (GO:0051345)	548	319	230.88	+	1.38	4.28e-06	0.000107
RNA localization (GO:0006403)	170	124	71.62	+	1.73	4.45e-06	0.000111
negative regulation of cell cycle (GO:0045786)	339	214	142.82	+	1.5	4.48e-06	0.000112
modification-dependent protein catabolic process (GO:0019941)	541	315	227.93	+	1.38	4.52e-06	0.000112
positive regulation of chromosome organization (GO:2001252)	100	84	42.13	+	1.99	4.57e-06	0.000113
response to hydrogen peroxide (GO:0042542)	100	84	42.13	+	1.99	4.57e-06	0.000113
ossification (GO:0001503)	268	177	112.91	+	1.57	4.65e-06	0.000115
detection of chemical stimulus involved in sensory perception of smell (GO:0050911)	56	3	23.59	-	0.13	4.7e-06	0.000116
gliogenesis (GO:0042063)	236	160	99.43	+	1.61	4.8e-06	0.000118
regulation of transcription elongation by RNA polymerase II (GO:0034243)	85	75	35.81	+	2.09	4.83e-06	0.000119
establishment of RNA localization (GO:0051236)	151	113	63.62	+	1.78	4.97e-06	0.000122
regulation of leukocyte proliferation (GO:0070663)	256	170	107.86	+	1.58	4.95e-06	0.000122
regulation of cellular macromolecule biosynthetic process (GO:2000112)	463	276	195.07	+	1.41	5.21e-06	0.000128
regulation of reactive oxygen species metabolic process (GO:2000377)	133	103	56.03	+	1.84	5.37e-06	0.000131
muscle contraction (GO:0006936)	220	151	92.69	+	1.63	5.35e-06	0.000131
neuron projection morphogenesis (GO:0048812)	447	268	188.33	+	1.42	5.45e-06	0.000133
circulatory system process (GO:0003013)	474	281	199.7	+	1.41	5.44e-06	0.000133
negative regulation of chromosome organization (GO:2001251)	79	71	33.28	+	2.13	5.57e-06	0.000135
inflammatory response (GO:0006954)	515	301	216.97	+	1.39	5.76e-06	0.00014
response to ionizing radiation (GO:0010212)	134	103	56.46	+	1.82	5.84e-06	0.000141
olefinic compound metabolic process (GO:0120254)	139	106	58.56	+	1.81	5.83e-06	0.000141
positive regulation of mononuclear cell proliferation (GO:0032946)	144	109	60.67	+	1.8	5.83e-06	0.000141
regulation of sister chromatid segregation (GO:0033045)	103	85	43.39	+	1.96	5.99e-06	0.000145
aerobic respiration (GO:0009060)	150	112	63.2	+	1.77	6.23e-06	0.00015
negative regulation of catalytic activity (GO:0043086)	726	404	305.87	+	1.32	6.25e-06	0.00015
protein-containing complex localization (GO:0031503)	145	109	61.09	+	1.78	6.33e-06	0.000151
cellular amino acid metabolic process (GO:0006520)	270	177	113.75	+	1.56	6.29e-06	0.000151
anatomical structure homeostasis (GO:0060249)	284	184	119.65	+	1.54	6.33e-06	0.000151
mononuclear cell differentiation (GO:1903131)	313	199	131.87	+	1.51	6.32e-06	0.000152
negative regulation of protein phosphorylation (GO:0001933)	307	196	129.34	+	1.52	6.55e-06	0.000156
ubiquitin-dependent protein catabolic process (GO:0006511)	532	309	224.14	+	1.38	6.51e-06	0.000156
DNA-templated transcription elongation (GO:0006354)	172	124	72.47	+	1.71	6.58e-06	0.000157
cellular component disassembly (GO:0022411)	300	192	126.39	+	1.52	6.69e-06	0.000159
protein localization to nucleus (GO:0034504)	184	131	77.52	+	1.69	6.81e-06	0.000162
regulation of nervous system development (GO:0051960)	422	254	177.79	+	1.43	6.89e-06	0.000163
heart morphogenesis (GO:0003007)	233	157	98.17	+	1.6	7e-06	0.000166
cytokine-mediated signaling pathway (GO:0019221)	348	217	146.62	+	1.48	7.05e-06	0.000166
negative regulation of transferase activity (GO:0051348)	262	172	110.38	+	1.56	7.66e-06	0.00018
proteasomal protein catabolic process (GO:0010498)	359	222	151.25	+	1.47	7.63e-06	0.00018
nucleic acid transport (GO:0050657)	149	111	62.78	+	1.77	7.85e-06	0.000184
regulation of ion transmembrane transporter activity (GO:0032412)	256	169	107.86	+	1.57	7.86e-06	0.000184
RNA transport (GO:0050658)	149	111	62.78	+	1.77	7.85e-06	0.000185
regulation of mitotic sister chromatid separation (GO:0010965)	94	79	39.6	+	1.99	7.99e-06	0.000187
regulation of chromosome separation (GO:1905818)	107	87	45.08	+	1.93	8.09e-06	0.000188
regulation of leukocyte differentiation (GO:1902105)	299	191	125.97	+	1.52	8.04e-06	0.000188
cell morphogenesis involved in neuron differentiation (GO:0048667)	412	249	173.58	+	1.43	8.06e-06	0.000188
immune response (GO:0006955)	1185	619	499.25	+	1.24	8.06e-06	0.000188
hepaticobiliary system development (GO:0061008)	130	100	54.77	+	1.83	8.29e-06	0.000192
response to acid chemical (GO:0001101)	121	95	50.98	+	1.86	8.45e-06	0.000196
regulation of telomere maintenance (GO:0032204)	95	80	40.02	+	2	8.54e-06	0.000197
isoprenoid metabolic process (GO:0006720)	112	90	47.19	+	1.91	8.52e-06	0.000197
purine ribonucleoside triphosphate biosynthetic process (GO:0009206)	91	77	38.34	+	2.01	8.76e-06	0.000202
positive regulation of lymphocyte proliferation (GO:0050671)	141	106	59.4	+	1.78	8.96e-06	0.000206
regulation of lipid transport (GO:0032368)	136	103	57.3	+	1.8	9.06e-06	0.000209
negative regulation of organelle organization (GO:0010639)	319	201	134.4	+	1.5	9.24e-06	0.000212
positive regulation of DNA-templated transcription initiation (GO:2000144)	66	62	27.81	+	2.23	9.35e-06	0.000214
purine nucleoside triphosphate biosynthetic process (GO:0009145)	92	78	38.76	+	2.01	9.36e-06	0.000214
liver development (GO:0001889)	127	98	53.51	+	1.83	9.31e-06	0.000214
hormone metabolic process (GO:0042445)	197	137	83	+	1.65	9.45e-06	0.000216
negative regulation of cell cycle process (GO:0010948)	256	168	107.86	+	1.56	9.96e-06	0.000227
terpenoid metabolic process (GO:0006721)	93	78	39.18	+	1.99	1.03e-05	0.000233
regulation of nucleocytoplasmic transport (GO:0046822)	110	88	46.34	+	1.9	1.02e-05	0.000233
peptidyl-tyrosine phosphorylation (GO:0018108)	159	116	66.99	+	1.73	1.02e-05	0.000233
muscle tissue development (GO:0060537)	300	191	126.39	+	1.51	1.03e-05	0.000233
regulation of smooth muscle cell proliferation (GO:0048660)	134	102	56.46	+	1.81	1.06e-05	0.000241
regulation of DNA-templated transcription elongation (GO:0032784)	102	83	42.97	+	1.93	1.1e-05	0.000249
regulation of cytoskeleton organization (GO:0051493)	484	283	203.91	+	1.39	1.13e-05	0.000254
cellular response to xenobiotic stimulus (GO:0071466)	172	123	72.47	+	1.7	1.14e-05	0.000256
response to amino acid (GO:0043200)	107	86	45.08	+	1.91	1.14e-05	0.000257
positive regulation of cell cycle phase transition (GO:1901989)	112	89	47.19	+	1.89	1.18e-05	0.000265
cellular respiration (GO:0045333)	179	126	75.41	+	1.67	1.23e-05	0.000276
regulation of anatomical structure size (GO:0090066)	471	276	198.44	+	1.39	1.27e-05	0.000284
post-transcriptional regulation of gene expression (GO:0010608)	472	277	198.86	+	1.39	1.28e-05	0.000288
ribonucleoside triphosphate biosynthetic process (GO:0009201)	96	79	40.45	+	1.95	1.35e-05	0.000301
positive regulation of neurogenesis (GO:0050769)	218	147	91.85	+	1.6	1.35e-05	0.000301
transcription preinitiation complex assembly (GO:0070897)	59	57	24.86	+	2.29	1.37e-05	0.000306
regulation of DNA-templated transcription initiation (GO:2000142)	77	68	32.44	+	2.1	1.42e-05	0.000316
regulation of calcium ion transport (GO:0051924)	253	165	106.59	+	1.55	1.45e-05	0.000321
regulation of mononuclear cell proliferation (GO:0032944)	233	155	98.17	+	1.58	1.45e-05	0.000322
regulation of mitotic metaphase/anaphase transition (GO:0030071)	89	75	37.5	+	2	1.46e-05	0.000323
cellular response to radiation (GO:0071478)	172	122	72.47	+	1.68	1.49e-05	0.00033
peptidyl-tyrosine modification (GO:0018212)	161	116	67.83	+	1.71	1.5e-05	0.000332
meiotic cell cycle (GO:0051321)	234	155	98.59	+	1.57	1.51e-05	0.000333
cellular response to reactive oxygen species (GO:0034614)	111	88	46.77	+	1.88	1.52e-05	0.000335
immune effector process (GO:0002252)	346	213	145.77	+	1.46	1.52e-05	0.000335
axon development (GO:0061564)	380	230	160.1	+	1.44	1.53e-05	0.000337
viral life cycle (GO:0019058)	167	119	70.36	+	1.69	1.54e-05	0.000339
secondary alcohol metabolic process (GO:1902652)	126	96	53.08	+	1.81	1.63e-05	0.000357
positive regulation of mitotic cell cycle phase transition (GO:1901992)	90	75	37.92	+	1.98	1.64e-05	0.000358
regulation of MAP kinase activity (GO:0043405)	174	123	73.31	+	1.68	1.64e-05	0.000358
cell cycle checkpoint signaling (GO:0000075)	152	111	64.04	+	1.73	1.66e-05	0.000362
blood coagulation (GO:0007596)	169	120	71.2	+	1.69	1.69e-05	0.000369
response to UV (GO:0009411)	142	105	59.83	+	1.76	1.71e-05	0.000372
heart contraction (GO:0060047)	91	76	38.34	+	1.98	1.73e-05	0.000377
carboxylic acid catabolic process (GO:0046395)	218	146	91.85	+	1.59	1.74e-05	0.000377
defense response (GO:0006952)	1280	658	539.28	+	1.22	1.76e-05	0.000381
proteasome-mediated ubiquitin-dependent protein catabolic process (GO:0043161)	328	203	138.19	+	1.47	1.79e-05	0.000388
striated muscle contraction (GO:0006941)	104	83	43.82	+	1.89	1.8e-05	0.00039
lipid catabolic process (GO:0016042)	275	176	115.86	+	1.52	1.83e-05	0.000394
regulation of blood circulation (GO:1903522)	240	158	101.11	+	1.56	1.86e-05	0.0004
response to bacterium (GO:0009617)	599	337	252.36	+	1.34	1.86e-05	0.0004
response to estradiol (GO:0032355)	119	92	50.14	+	1.84	1.91e-05	0.000411
organic acid catabolic process (GO:0016054)	222	148	93.53	+	1.58	2e-05	0.000429
muscle structure development (GO:0061061)	468	273	197.17	+	1.38	2.03e-05	0.000434
positive regulation of epithelial cell migration (GO:0010634)	145	106	61.09	+	1.74	2.04e-05	0.000437
positive regulation of transcription initiation by RNA polymerase II (GO:0060261)	59	56	24.86	+	2.25	2.05e-05	0.000438
extrinsic apoptotic signaling pathway (GO:0097191)	106	84	44.66	+	1.88	2.05e-05	0.000438
synaptic signaling (GO:0099536)	422	250	177.79	+	1.41	2.1e-05	0.000447
response to toxic substance (GO:0009636)	217	145	91.42	+	1.59	2.12e-05	0.000452
ATP biosynthetic process (GO:0006754)	81	69	34.13	+	2.02	2.16e-05	0.00046
regulation of translation (GO:0006417)	387	232	163.05	+	1.42	2.17e-05	0.000461
microtubule cytoskeleton organization (GO:0000226)	502	289	211.5	+	1.37	2.18e-05	0.000461
second-messenger-mediated signaling (GO:0019932)	225	149	94.79	+	1.57	2.24e-05	0.000474
export from cell (GO:0140352)	435	256	183.27	+	1.4	2.25e-05	0.000476
mRNA transport (GO:0051028)	122	93	51.4	+	1.81	2.32e-05	0.000489
positive regulation of DNA repair (GO:0045739)	122	93	51.4	+	1.81	2.32e-05	0.00049
epithelial cell proliferation (GO:0050673)	164	116	69.09	+	1.68	2.34e-05	0.000491
regulation of transcription initiation by RNA polymerase II (GO:0060260)	67	61	28.23	+	2.16	2.34e-05	0.000492
positive regulation of hemopoiesis (GO:1903708)	176	123	74.15	+	1.66	2.34e-05	0.000492
positive regulation of leukocyte differentiation (GO:1902107)	176	123	74.15	+	1.66	2.34e-05	0.000493
tissue homeostasis (GO:0001894)	227	150	95.64	+	1.57	2.39e-05	0.000501
proton motive force-driven ATP synthesis (GO:0015986)	71	63	29.91	+	2.11	2.41e-05	0.000504
regulation of adaptive immune response based on somatic recombination of immune receptors built from immunoglobulin superfamily domains (GO:0002822)	171	120	72.04	+	1.67	2.44e-05	0.000507
regulation of heart contraction (GO:0008016)	195	133	82.16	+	1.62	2.43e-05	0.000507
coagulation (GO:0050817)	171	120	72.04	+	1.67	2.44e-05	0.000508
osteoblast differentiation (GO:0001649)	133	99	56.03	+	1.77	2.47e-05	0.000513
cell cycle phase transition (GO:0044770)	177	123	74.57	+	1.65	2.47e-05	0.000514
electron transport chain (GO:0022900)	160	114	67.41	+	1.69	2.49e-05	0.000515
vesicle-mediated transport in synapse (GO:0099003)	128	96	53.93	+	1.78	2.5e-05	0.000518
axonogenesis (GO:0007409)	342	209	144.09	+	1.45	2.52e-05	0.000521
regulation of lymphocyte proliferation (GO:0050670)	229	151	96.48	+	1.57	2.56e-05	0.00053
positive regulation of intracellular protein transport (GO:0090316)	155	111	65.3	+	1.7	2.57e-05	0.000531
synaptic vesicle cycle (GO:0099504)	119	91	50.14	+	1.82	2.61e-05	0.000538
hemostasis (GO:0007599)	173	121	72.89	+	1.66	2.66e-05	0.000548
regulation of inflammatory response (GO:0050727)	345	210	145.35	+	1.44	2.72e-05	0.000559
regulation of proteolysis involved in protein catabolic process (GO:1903050)	217	144	91.42	+	1.58	2.73e-05	0.000561
regulation of metaphase/anaphase transition of cell cycle (GO:1902099)	92	75	38.76	+	1.93	2.75e-05	0.000563
establishment or maintenance of cell polarity (GO:0007163)	198	134	83.42	+	1.61	2.76e-05	0.000564
sensory organ development (GO:0007423)	528	301	222.45	+	1.35	2.77e-05	0.000567
mammary gland development (GO:0030879)	125	94	52.66	+	1.78	2.82e-05	0.000577
carboxylic acid biosynthetic process (GO:0046394)	253	163	106.59	+	1.53	2.84e-05	0.000579
synapse organization (GO:0050808)	268	171	112.91	+	1.51	2.87e-05	0.000584
regulation of adaptive immune response (GO:0002819)	187	128	78.78	+	1.62	2.92e-05	0.000593
organic acid biosynthetic process (GO:0016053)	255	164	107.43	+	1.53	3.01e-05	0.000612
regulation of macroautophagy (GO:0016241)	158	112	66.57	+	1.68	3.03e-05	0.000613
response to virus (GO:0009615)	333	204	140.3	+	1.45	3.02e-05	0.000613
regeneration (GO:0031099)	148	107	62.35	+	1.72	3.14e-05	0.000635
response to purine-containing compound (GO:0014074)	143	104	60.25	+	1.73	3.2e-05	0.000647
myeloid cell differentiation (GO:0030099)	250	161	105.33	+	1.53	3.24e-05	0.000653
learning or memory (GO:0007611)	265	169	111.65	+	1.51	3.27e-05	0.000658
regulation of endothelial cell migration (GO:0010594)	160	113	67.41	+	1.68	3.29e-05	0.000661
response to corticosteroid (GO:0031960)	160	113	67.41	+	1.68	3.29e-05	0.000662
MAPK cascade (GO:0000165)	210	140	88.47	+	1.58	3.38e-05	0.000678
positive regulation of DNA biosynthetic process (GO:2000573)	67	60	28.23	+	2.13	3.41e-05	0.000683
nucleoside diphosphate metabolic process (GO:0009132)	87	72	36.65	+	1.96	3.52e-05	0.000703
positive regulation of ion transmembrane transport (GO:0034767)	179	123	75.41	+	1.63	3.52e-05	0.000703
protein acylation (GO:0043543)	179	123	75.41	+	1.63	3.52e-05	0.000704
multicellular organismal signaling (GO:0035637)	119	90	50.14	+	1.8	3.59e-05	0.000716
cellular response to insulin stimulus (GO:0032869)	140	102	58.98	+	1.73	3.63e-05	0.000723
muscle cell differentiation (GO:0042692)	254	163	107.01	+	1.52	3.66e-05	0.000728
response to monosaccharide (GO:0034284)	146	105	61.51	+	1.71	3.77e-05	0.000748
signal transduction in response to DNA damage (GO:0042770)	130	96	54.77	+	1.75	3.8e-05	0.000754
positive regulation of epithelial cell proliferation (GO:0050679)	201	135	84.68	+	1.59	3.94e-05	0.000781
positive regulation of lymphocyte differentiation (GO:0045621)	126	94	53.08	+	1.77	3.99e-05	0.000789
vacuolar transport (GO:0007034)	153	109	64.46	+	1.69	4.02e-05	0.000795
regulation of production of molecular mediator of immune response (GO:0002700)	177	122	74.57	+	1.64	4.12e-05	0.000814
negative regulation of RNA metabolic process (GO:0051253)	1255	641	528.74	+	1.21	4.14e-05	0.000815
negative regulation of response to external stimulus (GO:0032102)	364	218	153.36	+	1.42	4.14e-05	0.000816
positive regulation of protein modification by small protein conjugation or removal (GO:1903322)	132	97	55.61	+	1.74	4.2e-05	0.000825
regulation of DNA replication (GO:0006275)	132	97	55.61	+	1.74	4.2e-05	0.000826
striated muscle tissue development (GO:0014706)	172	119	72.47	+	1.64	4.31e-05	0.000845
positive regulation of telomere maintenance (GO:0032206)	62	56	26.12	+	2.14	4.46e-05	0.000874
lymphocyte differentiation (GO:0030098)	269	170	113.33	+	1.5	4.56e-05	0.000892
hexose metabolic process (GO:0019318)	150	107	63.2	+	1.69	4.57e-05	0.000893
regulation of protein localization to nucleus (GO:1900180)	139	101	58.56	+	1.72	4.58e-05	0.000894
reproductive system development (GO:0061458)	277	174	116.7	+	1.49	4.59e-05	0.000896
cellular response to inorganic substance (GO:0071241)	212	140	89.32	+	1.57	4.62e-05	0.000899
regulation of protein secretion (GO:0050708)	240	155	101.11	+	1.53	4.65e-05	0.000904
positive regulation of endocytosis (GO:0045807)	95	76	40.02	+	1.9	4.69e-05	0.000911
negative regulation of neuron apoptotic process (GO:0043524)	145	104	61.09	+	1.7	4.71e-05	0.000913
diterpenoid metabolic process (GO:0016101)	82	68	34.55	+	1.97	4.73e-05	0.000916
recombinational repair (GO:0000725)	109	84	45.92	+	1.83	4.73e-05	0.000916
cellular homeostasis (GO:0019725)	600	333	252.79	+	1.32	4.75e-05	0.000918
regulation of epithelial cell migration (GO:0010632)	220	144	92.69	+	1.55	4.82e-05	0.00093
phospholipid metabolic process (GO:0006644)	345	208	145.35	+	1.43	4.85e-05	0.000934
nuclear export (GO:0051168)	124	92	52.24	+	1.76	4.86e-05	0.000936
proton motive force-driven mitochondrial ATP synthesis (GO:0042776)	63	57	26.54	+	2.15	4.87e-05	0.000937
positive regulation of histone modification (GO:0031058)	100	79	42.13	+	1.88	4.89e-05	0.000939
carbohydrate metabolic process (GO:0005975)	449	260	189.17	+	1.37	4.89e-05	0.000939
regulation of neuron projection development (GO:0010975)	420	245	176.95	+	1.38	4.99e-05	0.000956
regulation of receptor-mediated endocytosis (GO:0048259)	96	76	40.45	+	1.88	5.13e-05	0.000981
telencephalon development (GO:0021537)	236	152	99.43	+	1.53	5.16e-05	0.000986
embryonic organ development (GO:0048568)	413	242	174	+	1.39	5.21e-05	0.000993
regulation of phosphatidylinositol 3-kinase signaling (GO:0014066)	101	79	42.55	+	1.86	5.22e-05	0.000995
reproductive structure development (GO:0048608)	274	172	115.44	+	1.49	5.23e-05	0.000996
positive regulation of protein catabolic process (GO:0045732)	202	134	85.1	+	1.57	5.28e-05	0.001
double-strand break repair via homologous recombination (GO:0000724)	106	82	44.66	+	1.84	5.32e-05	0.00101
macroautophagy (GO:0016236)	177	121	74.57	+	1.62	5.32e-05	0.00101
trans-synaptic signaling (GO:0099537)	395	233	166.42	+	1.4	5.32e-05	0.00101
glucose metabolic process (GO:0006006)	111	85	46.77	+	1.82	5.41e-05	0.00102
positive regulation of MAP kinase activity (GO:0043406)	111	85	46.77	+	1.82	5.41e-05	0.00102
regulation of ERK1 and ERK2 cascade (GO:0070372)	291	180	122.6	+	1.47	5.46e-05	0.00103
regulation of tumor necrosis factor superfamily cytokine production (GO:1903555)	160	112	67.41	+	1.66	5.59e-05	0.00105
cardiac muscle tissue development (GO:0048738)	166	115	69.94	+	1.64	5.59e-05	0.00105
regulation of hormone secretion (GO:0046883)	232	150	97.74	+	1.53	5.66e-05	0.00106
RNA polymerase II preinitiation complex assembly (GO:0051123)	47	46	19.8	+	2.32	5.71e-05	0.00107
striated muscle cell differentiation (GO:0051146)	191	128	80.47	+	1.59	5.68e-05	0.00107
regulation of lymphocyte differentiation (GO:0045619)	198	132	83.42	+	1.58	5.72e-05	0.00107
oxidative phosphorylation (GO:0006119)	112	85	47.19	+	1.8	5.76e-05	0.00108
positive regulation of protein localization to nucleus (GO:1900182)	89	72	37.5	+	1.92	5.81e-05	0.00109
cellular response to oxygen levels (GO:0071453)	144	103	60.67	+	1.7	5.9e-05	0.0011
response to organophosphorus (GO:0046683)	128	94	53.93	+	1.74	5.99e-05	0.00111
regulation of lipid biosynthetic process (GO:0046890)	167	115	70.36	+	1.63	5.93e-05	0.00111
sterol metabolic process (GO:0016125)	128	94	53.93	+	1.74	5.99e-05	0.00112
regulation of T cell differentiation (GO:0045580)	168	116	70.78	+	1.64	6.1e-05	0.00113
mitotic cell cycle phase transition (GO:0044772)	168	116	70.78	+	1.64	6.1e-05	0.00113
monosaccharide metabolic process (GO:0005996)	168	116	70.78	+	1.64	6.1e-05	0.00113
regulation of tumor necrosis factor production (GO:0032680)	156	109	65.72	+	1.66	6.14e-05	0.00114
secretion (GO:0046903)	495	281	208.55	+	1.35	6.2e-05	0.00115
vesicle budding from membrane (GO:0006900)	73	62	30.76	+	2.02	6.27e-05	0.00116
intrinsic apoptotic signaling pathway (GO:0097193)	157	110	66.15	+	1.66	6.36e-05	0.00117
receptor-mediated endocytosis (GO:0006898)	163	113	68.67	+	1.65	6.37e-05	0.00117
lipid oxidation (GO:0034440)	86	70	36.23	+	1.93	6.44e-05	0.00119
protein autophosphorylation (GO:0046777)	182	123	76.68	+	1.6	6.52e-05	0.0012
regulation of G1/S transition of mitotic cell cycle (GO:2000045)	152	107	64.04	+	1.67	6.59e-05	0.00121
regulation of cellular response to growth factor stimulus (GO:0090287)	299	184	125.97	+	1.46	6.61e-05	0.00121
positive regulation of nervous system development (GO:0051962)	260	164	109.54	+	1.5	6.73e-05	0.00123
regulation of muscle contraction (GO:0006937)	164	113	69.09	+	1.64	6.76e-05	0.00124
glycerolipid metabolic process (GO:0046486)	343	206	144.51	+	1.43	6.78e-05	0.00124
cellular lipid catabolic process (GO:0044242)	177	120	74.57	+	1.61	6.91e-05	0.00126
positive regulation of cell growth (GO:0030307)	160	111	67.41	+	1.65	7.26e-05	0.00132
positive regulation of endothelial cell migration (GO:0010595)	101	78	42.55	+	1.83	7.29e-05	0.00133
cholesterol metabolic process (GO:0008203)	116	87	48.87	+	1.78	7.33e-05	0.00133
response to alkaloid (GO:0043279)	97	76	40.87	+	1.86	7.5e-05	0.00136
positive regulation of NF-kappaB transcription factor activity (GO:0051092)	144	102	60.67	+	1.68	7.78e-05	0.00141
positive regulation of T cell differentiation (GO:0045582)	112	84	47.19	+	1.78	7.93e-05	0.00143
regulation of cell division (GO:0051302)	174	118	73.31	+	1.61	7.88e-05	0.00143
glycerolipid biosynthetic process (GO:0045017)	214	139	90.16	+	1.54	7.98e-05	0.00144
positive regulation of peptidase activity (GO:0010952)	181	122	76.26	+	1.6	8.02e-05	0.00145
regulation of cell cycle G1/S phase transition (GO:1902806)	175	119	73.73	+	1.61	8.16e-05	0.00147
autophagy (GO:0006914)	283	175	119.23	+	1.47	8.15e-05	0.00147
process utilizing autophagic mechanism (GO:0061919)	283	175	119.23	+	1.47	8.15e-05	0.00147
leukocyte migration (GO:0050900)	237	151	99.85	+	1.51	8.28e-05	0.00149
angiogenesis (GO:0001525)	309	188	130.18	+	1.44	8.37e-05	0.0015
biological process involved in interaction with host (GO:0051701)	146	103	61.51	+	1.67	8.54e-05	0.00153
myeloid leukocyte activation (GO:0002274)	135	97	56.88	+	1.71	8.66e-05	0.00155
histone H3 acetylation (GO:0043966)	61	54	25.7	+	2.1	8.74e-05	0.00156
positive regulation of response to DNA damage stimulus (GO:2001022)	158	109	66.57	+	1.64	8.78e-05	0.00157
leukocyte mediated immunity (GO:0002443)	197	130	83	+	1.57	8.92e-05	0.00159
negative regulation of catabolic process (GO:0009895)	312	189	131.45	+	1.44	8.98e-05	0.0016
nervous system process (GO:0050877)	991	514	417.52	+	1.23	9e-05	0.0016
primary alcohol metabolic process (GO:0034308)	95	74	40.02	+	1.85	9.18e-05	0.00163
microtubule-based movement (GO:0007018)	358	212	150.83	+	1.41	9.24e-05	0.00164
fatty acid oxidation (GO:0019395)	82	67	34.55	+	1.94	9.33e-05	0.00165
positive regulation of adaptive immune response (GO:0002821)	110	83	46.34	+	1.79	9.34e-05	0.00165
vesicle localization (GO:0051648)	172	117	72.47	+	1.61	9.3e-05	0.00165
sex differentiation (GO:0007548)	249	157	104.91	+	1.5	9.39e-05	0.00166
cardiac muscle contraction (GO:0060048)	74	62	31.18	+	1.99	9.6e-05	0.0017
regulation of stress-activated MAPK cascade (GO:0032872)	179	120	75.41	+	1.59	9.62e-05	0.0017
chemical synaptic transmission (GO:0007268)	379	222	159.68	+	1.39	9.68e-05	0.00171
anterograde trans-synaptic signaling (GO:0098916)	379	222	159.68	+	1.39	9.68e-05	0.00171
microtubule cytoskeleton organization involved in mitosis (GO:1902850)	127	92	53.51	+	1.72	0.000101	0.00177
retinoid metabolic process (GO:0001523)	79	65	33.28	+	1.95	0.000103	0.00181
positive regulation of developmental growth (GO:0048639)	156	108	65.72	+	1.64	0.000103	0.00181
DNA duplex unwinding (GO:0032508)	88	70	37.08	+	1.89	0.000105	0.00183
positive regulation of T cell proliferation (GO:0042102)	102	78	42.97	+	1.82	0.000105	0.00183
maintenance of cell number (GO:0098727)	117	86	49.29	+	1.74	0.000107	0.00186
positive regulation of phosphatidylinositol 3-kinase signaling (GO:0014068)	75	62	31.6	+	1.96	0.000107	0.00187
regulation of protein kinase B signaling (GO:0051896)	157	108	66.15	+	1.63	0.000108	0.00188
regulation of steroid metabolic process (GO:0019218)	93	73	39.18	+	1.86	0.000108	0.00189
cognition (GO:0050890)	304	184	128.08	+	1.44	0.000111	0.00193
stem cell population maintenance (GO:0019827)	113	84	47.61	+	1.76	0.000111	0.00194
regulation of miRNA transcription (GO:1902893)	60	53	25.28	+	2.1	0.000113	0.00197
maturation of SSU-rRNA (GO:0030490)	53	49	22.33	+	2.19	0.000115	0.002
regulation of intrinsic apoptotic signaling pathway (GO:2001242)	159	109	66.99	+	1.63	0.000117	0.00203
positive regulation of tumor necrosis factor superfamily cytokine production (GO:1903557)	99	76	41.71	+	1.82	0.000118	0.00204
positive regulation of adaptive immune response based on somatic recombination of immune receptors built from immunoglobulin superfamily domains (GO:0002824)	104	79	43.82	+	1.8	0.000119	0.00205
negative regulation of cellular amide metabolic process (GO:0034249)	185	123	77.94	+	1.58	0.000119	0.00205
localization within membrane (GO:0051668)	507	284	213.6	+	1.33	0.000118	0.00205
regulation of innate immune response (GO:0045088)	228	145	96.06	+	1.51	0.000123	0.00211
cell-substrate adhesion (GO:0031589)	186	123	78.36	+	1.57	0.000124	0.00214
regulation of cysteine-type endopeptidase activity involved in apoptotic process (GO:0043281)	193	127	81.31	+	1.56	0.000124	0.00214
immune response-regulating signaling pathway (GO:0002764)	277	170	116.7	+	1.46	0.000129	0.00222
positive regulation of neuron apoptotic process (GO:0043525)	54	49	22.75	+	2.15	0.00013	0.00223
regulation of organelle assembly (GO:1902115)	194	127	81.73	+	1.55	0.00013	0.00223
positive regulation of tumor necrosis factor production (GO:0032760)	96	74	40.45	+	1.83	0.000132	0.00227
response to hexose (GO:0009746)	138	97	58.14	+	1.67	0.000134	0.00228
adaptive immune response based on somatic recombination of immune receptors built from immunoglobulin superfamily domains (GO:0002460)	156	107	65.72	+	1.63	0.000133	0.00228
regulation of exocytosis (GO:0017157)	209	135	88.05	+	1.53	0.000133	0.00228
positive regulation of calcium ion transport (GO:0051928)	127	91	53.51	+	1.7	0.000135	0.0023
regulation of stress-activated protein kinase signaling cascade (GO:0070302)	182	121	76.68	+	1.58	0.000136	0.00231
steroid biosynthetic process (GO:0006694)	111	82	46.77	+	1.75	0.000137	0.00232
T cell differentiation (GO:0030217)	163	111	68.67	+	1.62	0.000138	0.00233
phospholipid biosynthetic process (GO:0008654)	232	147	97.74	+	1.5	0.000137	0.00233
cell adhesion (GO:0007155)	855	448	360.22	+	1.24	0.000137	0.00233
regulation of ubiquitin-dependent protein catabolic process (GO:2000058)	163	111	68.67	+	1.62	0.000138	0.00234
positive regulation of endopeptidase activity (GO:0010950)	163	111	68.67	+	1.62	0.000138	0.00234
membrane fusion (GO:0061025)	151	104	63.62	+	1.63	0.00014	0.00237
regulation of synaptic plasticity (GO:0048167)	190	125	80.05	+	1.56	0.000142	0.00239
DNA biosynthetic process (GO:0071897)	83	66	34.97	+	1.89	0.000144	0.00242
DNA conformation change (GO:0071103)	102	77	42.97	+	1.79	0.000143	0.00242
mitotic cell cycle checkpoint signaling (GO:0007093)	123	89	51.82	+	1.72	0.000144	0.00242
meiotic cell cycle process (GO:1903046)	177	118	74.57	+	1.58	0.000144	0.00242
positive regulation of DNA-templated transcription, elongation (GO:0032786)	59	52	24.86	+	2.09	0.000148	0.00249
positive regulation of protein ubiquitination (GO:0031398)	113	83	47.61	+	1.74	0.000151	0.00253
regulation of proteasomal protein catabolic process (GO:0061136)	185	122	77.94	+	1.57	0.000151	0.00253
positive regulation of protein binding (GO:0032092)	84	67	35.39	+	1.89	0.000152	0.00254
positive regulation of angiogenesis (GO:0045766)	159	108	66.99	+	1.61	0.000152	0.00254
positive regulation of vasculature development (GO:1904018)	159	108	66.99	+	1.61	0.000152	0.00254
response to interferon-gamma (GO:0034341)	124	89	52.24	+	1.7	0.000153	0.00256
respiratory electron transport chain (GO:0022904)	108	80	45.5	+	1.76	0.000155	0.00257
positive regulation of cation transmembrane transport (GO:1904064)	166	112	69.94	+	1.6	0.000155	0.00257
peptidyl-serine phosphorylation (GO:0018105)	179	119	75.41	+	1.58	0.000155	0.00257
regulation of cysteine-type endopeptidase activity (GO:2000116)	221	141	93.11	+	1.51	0.000154	0.00257
detection of chemical stimulus involved in sensory perception (GO:0050907)	101	17	42.55	-	0.4	0.000159	0.00263
negative regulation of nucleic acid-templated transcription (GO:1903507)	1151	584	484.93	+	1.2	0.00016	0.00264
positive regulation of smooth muscle cell proliferation (GO:0048661)	80	64	33.7	+	1.9	0.00016	0.00265
regulation of response to biotic stimulus (GO:0002831)	340	201	143.25	+	1.4	0.000162	0.00267
DNA geometric change (GO:0032392)	94	72	39.6	+	1.82	0.000163	0.00268
negative regulation of extrinsic apoptotic signaling pathway (GO:2001237)	94	72	39.6	+	1.82	0.000163	0.00269
establishment of vesicle localization (GO:0051650)	161	109	67.83	+	1.61	0.000164	0.0027
regulation of microtubule-based process (GO:0032886)	238	149	100.27	+	1.49	0.000164	0.0027
regulation of canonical Wnt signaling pathway (GO:0060828)	238	149	100.27	+	1.49	0.000164	0.0027
supramolecular fiber organization (GO:0097435)	510	284	214.87	+	1.32	0.000168	0.00276
integrin-mediated signaling pathway (GO:0007229)	95	73	40.02	+	1.82	0.00017	0.00279
calcium ion transport (GO:0006816)	232	146	97.74	+	1.49	0.000171	0.0028
negative regulation of cell cycle phase transition (GO:1901988)	210	135	88.47	+	1.53	0.000173	0.00283
positive regulation of small molecule metabolic process (GO:0062013)	144	100	60.67	+	1.65	0.000173	0.00284
negative regulation of DNA-templated transcription (GO:0045892)	1149	583	484.08	+	1.2	0.000175	0.00286
ribosomal large subunit biogenesis (GO:0042273)	73	60	30.76	+	1.95	0.000178	0.0029
response to glucose (GO:0009749)	133	94	56.03	+	1.68	0.00018	0.00293
response to glucocorticoid (GO:0051384)	139	97	58.56	+	1.66	0.000181	0.00294
T cell activation (GO:0042110)	283	172	119.23	+	1.44	0.000182	0.00295
nucleotide phosphorylation (GO:0046939)	57	50	24.01	+	2.08	0.000184	0.00299
response to vitamin (GO:0033273)	78	63	32.86	+	1.92	0.000188	0.00306
neuron apoptotic process (GO:0051402)	92	71	38.76	+	1.83	0.000191	0.0031
actin filament-based process (GO:0030029)	557	306	234.67	+	1.3	0.000192	0.00312
developmental process involved in reproduction (GO:0003006)	837	438	352.64	+	1.24	0.000193	0.00313
protein monoubiquitination (GO:0006513)	74	60	31.18	+	1.92	0.000198	0.00321
regulation of lymphocyte mediated immunity (GO:0002706)	166	111	69.94	+	1.59	0.000199	0.00322
negative regulation of RNA biosynthetic process (GO:1902679)	1153	584	485.77	+	1.2	0.000199	0.00322
gastrulation (GO:0007369)	160	108	67.41	+	1.6	0.000202	0.00325
movement in host (GO:0044000)	130	92	54.77	+	1.68	0.000204	0.00329
positive regulation of leukocyte mediated immunity (GO:0002705)	130	92	54.77	+	1.68	0.000204	0.00329
nucleus organization (GO:0006997)	136	95	57.3	+	1.66	0.000206	0.00331
regulation of Wnt signaling pathway (GO:0030111)	307	183	129.34	+	1.41	0.000211	0.00338
regulation of I-kappaB kinase/NF-kappaB signaling (GO:0043122)	233	146	98.17	+	1.49	0.000217	0.00348
regulation of miRNA metabolic process (GO:2000628)	71	58	29.91	+	1.94	0.00022	0.00352
regulation of DNA recombination (GO:0000018)	126	89	53.08	+	1.68	0.000225	0.0036
morphogenesis of embryonic epithelium (GO:0016331)	138	96	58.14	+	1.65	0.000225	0.0036
positive regulation of nucleocytoplasmic transport (GO:0046824)	64	54	26.96	+	2	0.000238	0.0038
regulation of calcium ion transmembrane transport (GO:1903169)	178	117	74.99	+	1.56	0.000241	0.00384
regulation of response to wounding (GO:1903034)	152	103	64.04	+	1.61	0.000243	0.00387
glucose homeostasis (GO:0042593)	192	124	80.89	+	1.53	0.000243	0.00387
neuron death (GO:0070997)	101	75	42.55	+	1.76	0.000248	0.00394
organelle membrane fusion (GO:0090174)	101	75	42.55	+	1.76	0.000248	0.00394
cardiac chamber morphogenesis (GO:0003206)	117	84	49.29	+	1.7	0.000247	0.00394
regulation of neurotransmitter levels (GO:0001505)	215	136	90.58	+	1.5	0.000249	0.00395
secretion by cell (GO:0032940)	384	221	161.78	+	1.37	0.00025	0.00397
regulation of actin filament-based process (GO:0032970)	364	211	153.36	+	1.38	0.000251	0.00398
regulation of tyrosine phosphorylation of STAT protein (GO:0042509)	73	59	30.76	+	1.92	0.000253	0.004
mitochondrial ATP synthesis coupled electron transport (GO:0042775)	87	67	36.65	+	1.83	0.00026	0.0041
ATP synthesis coupled electron transport (GO:0042773)	87	67	36.65	+	1.83	0.00026	0.0041
regulation of blood vessel endothelial cell migration (GO:0043535)	87	67	36.65	+	1.83	0.00026	0.00411
positive regulation of apoptotic signaling pathway (GO:2001235)	124	88	52.24	+	1.68	0.000265	0.00417
regulation of generation of precursor metabolites and energy (GO:0043467)	124	88	52.24	+	1.68	0.000265	0.00417
signal release (GO:0023061)	181	118	76.26	+	1.55	0.000267	0.0042
DNA integrity checkpoint signaling (GO:0031570)	108	79	45.5	+	1.74	0.000271	0.00426
myeloid leukocyte differentiation (GO:0002573)	125	88	52.66	+	1.67	0.000279	0.00437
ribonucleoside diphosphate metabolic process (GO:0009185)	70	57	29.49	+	1.93	0.000281	0.0044
regulation of cellular component size (GO:0032535)	341	199	143.67	+	1.39	0.000282	0.00442
animal organ regeneration (GO:0031100)	66	55	27.81	+	1.98	0.000284	0.00443
activation of protein kinase activity (GO:0032147)	131	91	55.19	+	1.65	0.000285	0.00443
cardiac chamber development (GO:0003205)	156	105	65.72	+	1.6	0.000284	0.00443
response to tumor necrosis factor (GO:0034612)	197	126	83	+	1.52	0.000285	0.00443
regulation of telomere maintenance via telomere lengthening (GO:1904356)	58	50	24.44	+	2.05	0.000285	0.00444
regulation of lipid kinase activity (GO:0043550)	66	55	27.81	+	1.98	0.000284	0.00444
peptidyl-serine modification (GO:0018209)	197	126	83	+	1.52	0.000285	0.00444
establishment of cell polarity (GO:0030010)	120	85	50.56	+	1.68	0.000291	0.00451
organelle fusion (GO:0048284)	120	85	50.56	+	1.68	0.000291	0.00452
transmembrane receptor protein serine/threonine kinase signaling pathway (GO:0007178)	198	127	83.42	+	1.52	0.000292	0.00452
mitotic cytokinesis (GO:0000281)	75	60	31.6	+	1.9	0.000293	0.00453
mitotic metaphase plate congression (GO:0007080)	47	43	19.8	+	2.17	0.000293	0.00454
regulation of oxidoreductase activity (GO:0051341)	99	74	41.71	+	1.77	0.000296	0.00457
vesicle fusion (GO:0006906)	99	74	41.71	+	1.77	0.000296	0.00458
maintenance of location (GO:0051235)	164	109	69.09	+	1.58	0.0003	0.00462
positive regulation of transporter activity (GO:0032411)	121	86	50.98	+	1.69	0.000301	0.00464
positive regulation of ERK1 and ERK2 cascade (GO:0070374)	207	131	87.21	+	1.5	0.000307	0.00472
multicellular organism reproduction (GO:0032504)	803	419	338.31	+	1.24	0.000308	0.00473
nucleoside diphosphate phosphorylation (GO:0006165)	55	48	23.17	+	2.07	0.000309	0.00475
carbohydrate homeostasis (GO:0033500)	193	124	81.31	+	1.52	0.000312	0.00479
platelet activation (GO:0030168)	95	71	40.02	+	1.77	0.000317	0.00486
import into nucleus (GO:0051170)	111	80	46.77	+	1.71	0.00032	0.00489
cellular response to decreased oxygen levels (GO:0036294)	128	89	53.93	+	1.65	0.000325	0.00496
RNA export from nucleus (GO:0006405)	76	60	32.02	+	1.87	0.000325	0.00497
glial cell differentiation (GO:0010001)	180	117	75.84	+	1.54	0.000325	0.00497
aerobic electron transport chain (GO:0019646)	81	63	34.13	+	1.85	0.000328	0.00501
negative regulation of mitotic cell cycle (GO:0045930)	202	128	85.1	+	1.5	0.000332	0.00506
glycerophospholipid biosynthetic process (GO:0046474)	195	125	82.16	+	1.52	0.000333	0.00507
regulation of endothelial cell proliferation (GO:0001936)	135	93	56.88	+	1.64	0.000334	0.00508
lung development (GO:0030324)	174	114	73.31	+	1.56	0.000336	0.00511
spindle organization (GO:0007051)	154	103	64.88	+	1.59	0.000338	0.00513
purine ribonucleoside diphosphate metabolic process (GO:0009179)	60	51	25.28	+	2.02	0.000343	0.00519
purine nucleoside diphosphate metabolic process (GO:0009135)	60	51	25.28	+	2.02	0.000343	0.00519
synaptic vesicle recycling (GO:0036465)	60	51	25.28	+	2.02	0.000343	0.0052
protein import into nucleus (GO:0006606)	107	78	45.08	+	1.73	0.000344	0.00521
endocrine system development (GO:0035270)	124	87	52.24	+	1.67	0.000347	0.00524
regulation of striated muscle contraction (GO:0006942)	92	69	38.76	+	1.78	0.000359	0.00541
endomembrane system organization (GO:0010256)	499	275	210.23	+	1.31	0.000359	0.00541
positive regulation of transcription elongation by RNA polymerase II (GO:0032968)	49	44	20.64	+	2.13	0.00036	0.00542
response to retinoic acid (GO:0032526)	108	78	45.5	+	1.71	0.000363	0.00546
pallium development (GO:0021543)	164	108	69.09	+	1.56	0.000381	0.00574
negative regulation of lipid localization (GO:1905953)	46	42	19.38	+	2.17	0.000384	0.00577
histone ubiquitination (GO:0016574)	46	42	19.38	+	2.17	0.000384	0.00577
respiratory tube development (GO:0030323)	178	115	74.99	+	1.53	0.000389	0.00582
protein-containing complex disassembly (GO:0032984)	127	88	53.51	+	1.64	0.000401	0.006
regulation of stem cell population maintenance (GO:2000036)	66	54	27.81	+	1.94	0.000402	0.00602
exocytic process (GO:0140029)	70	56	29.49	+	1.9	0.000404	0.00605
regulation of leukocyte apoptotic process (GO:2000106)	89	67	37.5	+	1.79	0.000405	0.00605
positive regulation of cytoskeleton organization (GO:0051495)	187	120	78.78	+	1.52	0.000406	0.00606
hindbrain development (GO:0030902)	146	98	61.51	+	1.59	0.000411	0.00613
cell fate commitment (GO:0045165)	234	144	98.59	+	1.46	0.000414	0.00617
establishment of protein localization to vacuole (GO:0072666)	58	49	24.44	+	2.01	0.000417	0.0062
DNA damage checkpoint signaling (GO:0000077)	100	73	42.13	+	1.73	0.000424	0.00631
tRNA aminoacylation for protein translation (GO:0006418)	40	38	16.85	+	2.25	0.000427	0.00635
response to cAMP (GO:0051591)	90	68	37.92	+	1.79	0.000428	0.00635
nucleobase-containing compound transport (GO:0015931)	196	124	82.58	+	1.5	0.000432	0.0064
negative regulation of transcription by RNA polymerase II (GO:0000122)	852	440	358.96	+	1.23	0.000439	0.00649
mRNA transcription (GO:0009299)	51	45	21.49	+	2.09	0.000442	0.00654
maturation of SSU-rRNA from tricistronic rRNA transcript (SSU-rRNA, 5.8S rRNA, LSU-rRNA) (GO:0000462)	37	36	15.59	+	2.31	0.000443	0.00655
positive regulation of defense response (GO:0031349)	280	167	117.97	+	1.42	0.000443	0.00655
regulation of nitric oxide metabolic process (GO:0080164)	63	52	26.54	+	1.96	0.000445	0.00656
tissue remodeling (GO:0048771)	96	71	40.45	+	1.76	0.000449	0.00661
membrane docking (GO:0022406)	91	68	38.34	+	1.77	0.000453	0.00666
negative regulation of immune system process (GO:0002683)	412	232	173.58	+	1.34	0.000452	0.00666
cellular response to metal ion (GO:0071248)	184	118	77.52	+	1.52	0.000464	0.00681
regulation of heart rate (GO:0002027)	102	74	42.97	+	1.72	0.000469	0.00688
positive regulation of cysteine-type endopeptidase activity (GO:2001056)	137	93	57.72	+	1.61	0.000471	0.0069
microtubule-based transport (GO:0099111)	192	122	80.89	+	1.51	0.000473	0.00693
cellular chemical homeostasis (GO:0055082)	498	273	209.81	+	1.3	0.000474	0.00694
ephrin receptor signaling pathway (GO:0048013)	48	43	20.22	+	2.13	0.000476	0.00696
ADP metabolic process (GO:0046031)	48	43	20.22	+	2.13	0.000476	0.00697
regulation of fibroblast proliferation (GO:0048145)	87	66	36.65	+	1.8	0.000484	0.00706
regulation of leukocyte migration (GO:0002685)	224	138	94.37	+	1.46	0.000488	0.00711
negative regulation of cellular catabolic process (GO:0031330)	232	142	97.74	+	1.45	0.000487	0.00711
pyruvate metabolic process (GO:0006090)	60	50	25.28	+	1.98	0.000491	0.00714
skin development (GO:0043588)	241	147	101.54	+	1.45	0.000491	0.00715
positive regulation of production of molecular mediator of immune response (GO:0002702)	126	87	53.08	+	1.64	0.000496	0.0072
epithelial cell apoptotic process (GO:1904019)	52	45	21.91	+	2.05	0.000498	0.00721
positive regulation of synaptic transmission (GO:0050806)	132	90	55.61	+	1.62	0.000499	0.00721
positive regulation of receptor-mediated endocytosis (GO:0048260)	52	45	21.91	+	2.05	0.000498	0.00722
regulation of B cell activation (GO:0050864)	132	90	55.61	+	1.62	0.000499	0.00722
positive regulation of protein kinase B signaling (GO:0051897)	109	78	45.92	+	1.7	0.000505	0.00731
regulation of epithelial cell apoptotic process (GO:1904035)	93	69	39.18	+	1.76	0.000508	0.00734
positive regulation of miRNA transcription (GO:1902895)	45	41	18.96	+	2.16	0.00051	0.00735
calcium ion transmembrane transport (GO:0070588)	187	119	78.78	+	1.51	0.000509	0.00735
positive regulation of alpha-beta T cell activation (GO:0046635)	69	55	29.07	+	1.89	0.000515	0.00741
cell junction assembly (GO:0034329)	243	148	102.38	+	1.45	0.000515	0.00741
cellular response to amino acid stimulus (GO:0071230)	69	55	29.07	+	1.89	0.000515	0.00742
cellular response to ketone (GO:1901655)	104	75	43.82	+	1.71	0.000518	0.00745
lysosomal transport (GO:0007041)	121	84	50.98	+	1.65	0.000521	0.00748
regulation of cardiac muscle contraction (GO:0055117)	74	58	31.18	+	1.86	0.000527	0.00756
positive regulation of ion transmembrane transporter activity (GO:0032414)	110	78	46.34	+	1.68	0.000533	0.00763
activation of immune response (GO:0002253)	236	144	99.43	+	1.45	0.000533	0.00763
regulation of T cell proliferation (GO:0042129)	174	112	73.31	+	1.53	0.000536	0.00766
ear development (GO:0043583)	204	128	85.95	+	1.49	0.000537	0.00767
negative regulation of kinase activity (GO:0033673)	220	136	92.69	+	1.47	0.000538	0.00767
axon guidance (GO:0007411)	220	136	92.69	+	1.47	0.000538	0.00768
positive regulation of neuron projection development (GO:0010976)	147	98	61.93	+	1.58	0.00054	0.0077
regulation of microtubule cytoskeleton organization (GO:0070507)	141	95	59.4	+	1.6	0.000551	0.00784
neuron projection guidance (GO:0097485)	221	136	93.11	+	1.46	0.000555	0.0079
meiotic nuclear division (GO:0140013)	161	105	67.83	+	1.55	0.000557	0.00791
homeostasis of number of cells (GO:0048872)	238	145	100.27	+	1.45	0.000558	0.00792
response to transforming growth factor beta (GO:0071559)	155	102	65.3	+	1.56	0.000568	0.00805
lipid homeostasis (GO:0055088)	155	102	65.3	+	1.56	0.000568	0.00805
response to activity (GO:0014823)	66	53	27.81	+	1.91	0.000574	0.00813
regulation of response to oxidative stress (GO:1902882)	90	67	37.92	+	1.77	0.000575	0.00813
monocarboxylic acid catabolic process (GO:0072329)	106	76	44.66	+	1.7	0.000575	0.00813
positive regulation of tyrosine phosphorylation of STAT protein (GO:0042531)	62	51	26.12	+	1.95	0.00058	0.00819
regulation of cellular ketone metabolic process (GO:0010565)	130	89	54.77	+	1.62	0.000588	0.0083
gland morphogenesis (GO:0022612)	101	73	42.55	+	1.72	0.000589	0.00831
nucleotide-excision repair (GO:0006289)	54	46	22.75	+	2.02	0.000593	0.00834
membrane depolarization (GO:0051899)	54	46	22.75	+	2.02	0.000593	0.00835
negative regulation of transmembrane transport (GO:0034763)	118	82	49.71	+	1.65	0.000594	0.00835
cellular response to acid chemical (GO:0071229)	76	59	32.02	+	1.84	0.000604	0.00846
development of primary sexual characteristics (GO:0045137)	208	129	87.63	+	1.47	0.000603	0.00846
action potential (GO:0001508)	96	70	40.45	+	1.73	0.000604	0.00847
inner ear development (GO:0048839)	178	114	74.99	+	1.52	0.000604	0.00847
lymphocyte mediated immunity (GO:0002449)	150	99	63.2	+	1.57	0.000607	0.0085
regulation of muscle cell apoptotic process (GO:0010660)	67	54	28.23	+	1.91	0.000616	0.00861
regulation of cellular response to oxidative stress (GO:1900407)	81	62	34.13	+	1.82	0.000616	0.00861
actin filament-based movement (GO:0030048)	91	67	38.34	+	1.75	0.000619	0.00863
immunoglobulin mediated immune response (GO:0016064)	91	67	38.34	+	1.75	0.000619	0.00864
tRNA aminoacylation (GO:0043039)	43	39	18.12	+	2.15	0.000624	0.00869
B cell activation (GO:0042113)	179	114	75.41	+	1.51	0.000628	0.00874
cellular response to interferon-gamma (GO:0071346)	102	73	42.97	+	1.7	0.000632	0.00878
protein localization to membrane (GO:0072657)	425	236	179.06	+	1.32	0.000634	0.00881
mitochondrion organization (GO:0007005)	414	231	174.42	+	1.32	0.000635	0.00882
regulation of carbohydrate metabolic process (GO:0006109)	180	115	75.84	+	1.52	0.000643	0.0089
negative regulation of cellular macromolecule biosynthetic process (GO:2000113)	180	115	75.84	+	1.52	0.000643	0.00891
cellular response to hypoxia (GO:0071456)	120	83	50.56	+	1.64	0.000645	0.00893
positive regulation of miRNA metabolic process (GO:2000630)	51	44	21.49	+	2.05	0.000647	0.00895
epithelial tube formation (GO:0072175)	126	86	53.08	+	1.62	0.00065	0.00897
negative regulation of DNA metabolic process (GO:0051053)	139	93	58.56	+	1.59	0.000656	0.00905
glycerophospholipid metabolic process (GO:0006650)	281	166	118.39	+	1.4	0.000655	0.00905
gonad development (GO:0008406)	204	127	85.95	+	1.48	0.000662	0.00912
regulation of peptide secretion (GO:0002791)	181	115	76.26	+	1.51	0.000663	0.00913
cell-matrix adhesion (GO:0007160)	127	87	53.51	+	1.63	0.000672	0.00923
regulation of double-strand break repair (GO:2000779)	127	87	53.51	+	1.63	0.000672	0.00924
negative regulation of cell adhesion (GO:0007162)	273	162	115.02	+	1.41	0.000673	0.00924
protein localization to vacuole (GO:0072665)	73	57	30.76	+	1.85	0.000679	0.00931
cellular response to hydrogen peroxide (GO:0070301)	64	52	26.96	+	1.93	0.000687	0.00941
response to endoplasmic reticulum stress (GO:0034976)	214	132	90.16	+	1.46	0.000697	0.00954
positive regulation of lipid kinase activity (GO:0090218)	37	35	15.59	+	2.25	0.000698	0.00955
regulation of peptide transport (GO:0090087)	183	116	77.1	+	1.5	0.000701	0.00959
somatic stem cell population maintenance (GO:0035019)	56	47	23.59	+	1.99	0.000708	0.00967
regulation of signaling receptor activity (GO:0010469)	148	98	62.35	+	1.57	0.000716	0.00975
phosphatidylinositol metabolic process (GO:0046488)	148	98	62.35	+	1.57	0.000716	0.00976
cellular response to steroid hormone stimulus (GO:0071383)	148	98	62.35	+	1.57	0.000716	0.00977
regulation of histone acetylation (GO:0035065)	65	52	27.39	+	1.9	0.000737	0.01
chromosome localization (GO:0050000)	79	60	33.28	+	1.8	0.000738	0.01
multivesicular body assembly (GO:0036258)	31	31	13.06	+	2.37	0.000745	0.0101
regulation of animal organ morphogenesis (GO:2000027)	123	84	51.82	+	1.62	0.000742	0.0101
organic hydroxy compound biosynthetic process (GO:1901617)	170	109	71.62	+	1.52	0.00074	0.0101
negative regulation of translation (GO:0017148)	163	105	68.67	+	1.53	0.000753	0.0102
regulation of peptide hormone secretion (GO:0090276)	178	113	74.99	+	1.51	0.000756	0.0102
mRNA transcription by RNA polymerase II (GO:0042789)	45	40	18.96	+	2.11	0.00076	0.0103
response to amyloid-beta (GO:1904645)	45	40	18.96	+	2.11	0.00076	0.0103
cellular glucose homeostasis (GO:0001678)	95	69	40.02	+	1.72	0.000761	0.0103
intracellular receptor signaling pathway (GO:0030522)	143	95	60.25	+	1.58	0.000758	0.0103
male sex differentiation (GO:0046661)	157	102	66.15	+	1.54	0.000772	0.0104
retinol metabolic process (GO:0042572)	53	45	22.33	+	2.02	0.000778	0.0105
ribosome assembly (GO:0042255)	57	47	24.01	+	1.96	0.000786	0.0106
negative regulation of epithelial cell proliferation (GO:0050680)	131	88	55.19	+	1.59	0.000799	0.0107
regulation of interleukin-6 production (GO:0032675)	144	95	60.67	+	1.57	0.000793	0.0107
sensory perception of smell (GO:0007608)	79	13	33.28	-	0.39	0.000798	0.0107
regulation of cytokine production involved in immune response (GO:0002718)	113	79	47.61	+	1.66	0.000806	0.0108
multivesicular body organization (GO:0036257)	32	32	13.48	+	2.37	0.000822	0.011
regulation of histone methylation (GO:0031060)	81	61	34.13	+	1.79	0.000834	0.0111
regulation of T cell mediated immunity (GO:0002709)	81	61	34.13	+	1.79	0.000834	0.0111
regulation of protein acetylation (GO:1901983)	86	64	36.23	+	1.77	0.000832	0.0111
positive regulation of B cell activation (GO:0050871)	86	64	36.23	+	1.77	0.000832	0.0111
artery development (GO:0060840)	86	64	36.23	+	1.77	0.000832	0.0111
positive regulation of lymphocyte mediated immunity (GO:0002708)	108	76	45.5	+	1.67	0.000834	0.0111
cell activation involved in immune response (GO:0002263)	174	111	73.31	+	1.51	0.000836	0.0111
positive regulation of I-kappaB kinase/NF-kappaB signaling (GO:0043123)	174	111	73.31	+	1.51	0.000836	0.0111
regulation of nitric oxide biosynthetic process (GO:0045428)	58	48	24.44	+	1.96	0.000846	0.0112
fatty acid beta-oxidation (GO:0006635)	58	48	24.44	+	1.96	0.000846	0.0112
positive regulation of cysteine-type endopeptidase activity involved in apoptotic process (GO:0043280)	120	82	50.56	+	1.62	0.000847	0.0112
regulation of insulin secretion (GO:0050796)	146	96	61.51	+	1.56	0.000846	0.0112
regulation of telomere maintenance via telomerase (GO:0032210)	50	43	21.07	+	2.04	0.000851	0.0113
positive regulation of reactive oxygen species metabolic process (GO:2000379)	67	53	28.23	+	1.88	0.000853	0.0113
neural tube development (GO:0021915)	153	100	64.46	+	1.55	0.00085	0.0113
regulation of chemokine production (GO:0032642)	92	67	38.76	+	1.73	0.000865	0.0114
positive regulation of protein secretion (GO:0050714)	127	86	53.51	+	1.61	0.000865	0.0114
anatomical structure maturation (GO:0071695)	206	127	86.79	+	1.46	0.000859	0.0114
establishment of chromosome localization (GO:0051303)	72	56	30.33	+	1.85	0.000879	0.0116
spliceosomal complex assembly (GO:0000245)	72	56	30.33	+	1.85	0.000879	0.0116
protein localization to chromosome (GO:0034502)	72	56	30.33	+	1.85	0.000879	0.0116
regulation of myeloid cell differentiation (GO:0045637)	192	120	80.89	+	1.48	0.000904	0.0119
phosphatidylinositol biosynthetic process (GO:0006661)	122	83	51.4	+	1.61	0.000914	0.012
nucleosome organization (GO:0034728)	110	77	46.34	+	1.66	0.000919	0.0121
cerebral cortex development (GO:0021987)	110	77	46.34	+	1.66	0.000919	0.0121
regulation of proteasomal ubiquitin-dependent protein catabolic process (GO:0032434)	135	90	56.88	+	1.58	0.00092	0.0121
leukocyte activation involved in immune response (GO:0002366)	170	108	71.62	+	1.51	0.000933	0.0122
fatty acid catabolic process (GO:0009062)	83	62	34.97	+	1.77	0.000943	0.0123
monocarboxylic acid biosynthetic process (GO:0072330)	156	101	65.72	+	1.54	0.000938	0.0123
negative regulation of defense response (GO:0031348)	218	133	91.85	+	1.45	0.000941	0.0123
presynaptic endocytosis (GO:0140238)	51	43	21.49	+	2	0.000954	0.0124
synaptic vesicle endocytosis (GO:0048488)	51	43	21.49	+	2	0.000954	0.0124
response to gamma radiation (GO:0010332)	51	43	21.49	+	2	0.000954	0.0124
regulation of monooxygenase activity (GO:0032768)	51	43	21.49	+	2	0.000954	0.0125
B cell mediated immunity (GO:0019724)	94	68	39.6	+	1.72	0.000963	0.0125
cellular response to transforming growth factor beta stimulus (GO:0071560)	150	98	63.2	+	1.55	0.000971	0.0126
epithelial cell development (GO:0002064)	179	113	75.41	+	1.5	0.000967	0.0126
carbohydrate catabolic process (GO:0016052)	100	71	42.13	+	1.69	0.000985	0.0127
respiratory system development (GO:0060541)	195	121	82.16	+	1.47	0.000978	0.0127
developmental maturation (GO:0021700)	246	147	103.64	+	1.42	0.000983	0.0127
multicellular organismal reproductive process (GO:0048609)	768	396	323.57	+	1.22	0.000977	0.0127
positive regulation of chemokine production (GO:0032722)	69	54	29.07	+	1.86	0.000988	0.0128
regulation of hemostasis (GO:1900046)	69	54	29.07	+	1.86	0.000988	0.0128
amino acid activation (GO:0043038)	44	39	18.54	+	2.1	0.001	0.0129
cellular response to UV (GO:0034644)	84	62	35.39	+	1.75	0.001	0.0129
positive regulation of lipid localization (GO:1905954)	106	74	44.66	+	1.66	0.00101	0.013
visual system development (GO:0150063)	357	201	150.41	+	1.34	0.00101	0.013
regulation of interleukin-8 production (GO:0032677)	79	59	33.28	+	1.77	0.00102	0.0131
cellular response to unfolded protein (GO:0034620)	79	59	33.28	+	1.77	0.00102	0.0131
regulation of type I interferon production (GO:0032479)	95	68	40.02	+	1.7	0.00102	0.0131
positive regulation of fibroblast proliferation (GO:0048146)	52	44	21.91	+	2.01	0.00103	0.0132
female pregnancy (GO:0007565)	159	102	66.99	+	1.52	0.00104	0.0133
regulation of fatty acid metabolic process (GO:0019217)	90	65	37.92	+	1.71	0.00106	0.0135
regulation of nucleotide metabolic process (GO:0006140)	90	65	37.92	+	1.71	0.00106	0.0135
regulation of JNK cascade (GO:0046328)	132	88	55.61	+	1.58	0.00105	0.0135
response to temperature stimulus (GO:0009266)	167	106	70.36	+	1.51	0.00106	0.0136
sensory system development (GO:0048880)	361	203	152.09	+	1.33	0.00106	0.0136
regulation of telomerase activity (GO:0051972)	41	37	17.27	+	2.14	0.00108	0.0137
negative regulation of binding (GO:0051100)	153	99	64.46	+	1.54	0.00107	0.0137
ATP generation from ADP (GO:0006757)	41	37	17.27	+	2.14	0.00108	0.0138
negative regulation of ion transport (GO:0043271)	146	95	61.51	+	1.54	0.00108	0.0138
regulation of ATP metabolic process (GO:1903578)	66	52	27.81	+	1.87	0.00111	0.0141
cellular response to carbohydrate stimulus (GO:0071322)	86	63	36.23	+	1.74	0.00112	0.0142
positive regulation of exocytosis (GO:0045921)	86	63	36.23	+	1.74	0.00112	0.0142
regulation of peptidase activity (GO:0052547)	411	227	173.16	+	1.31	0.00112	0.0142
adaptive immune response (GO:0002250)	311	178	131.03	+	1.36	0.00113	0.0143
formation of primary germ layer (GO:0001704)	115	79	48.45	+	1.63	0.00114	0.0144
negative regulation of growth (GO:0045926)	226	136	95.22	+	1.43	0.00113	0.0144
regulation of potassium ion transport (GO:0043266)	103	72	43.39	+	1.66	0.00115	0.0145
positive regulation of leukocyte migration (GO:0002687)	148	96	62.35	+	1.54	0.00115	0.0145
regulation of supramolecular fiber organization (GO:1902903)	344	194	144.93	+	1.34	0.00115	0.0145
regulation of receptor signaling pathway via JAK-STAT (GO:0046425)	76	57	32.02	+	1.78	0.00115	0.0146
circadian rhythm (GO:0007623)	135	89	56.88	+	1.56	0.00118	0.0149
regulation of blood coagulation (GO:0030193)	67	52	28.23	+	1.84	0.00119	0.015
positive regulation of DNA recombination (GO:0045911)	67	52	28.23	+	1.84	0.00119	0.015
regulation of ossification (GO:0030278)	110	76	46.34	+	1.64	0.00119	0.015
response to interleukin-1 (GO:0070555)	122	82	51.4	+	1.6	0.00119	0.015
regulation of coagulation (GO:0050818)	72	55	30.33	+	1.81	0.0012	0.0151
regulation of muscle adaptation (GO:0043502)	77	58	32.44	+	1.79	0.00121	0.0151
regulation of cation channel activity (GO:2001257)	179	112	75.41	+	1.49	0.0012	0.0151
regulation of transmembrane receptor protein serine/threonine kinase signaling pathway (GO:0090092)	266	156	112.07	+	1.39	0.00122	0.0152
regulation of wound healing (GO:0061041)	123	83	51.82	+	1.6	0.00122	0.0153
regulation of peptidyl-serine phosphorylation (GO:0033135)	136	90	57.3	+	1.57	0.00122	0.0153
positive regulation of protein import into nucleus (GO:0042307)	42	37	17.69	+	2.09	0.00124	0.0154
membrane fission (GO:0090148)	42	37	17.69	+	2.09	0.00124	0.0155
I-kappaB kinase/NF-kappaB signaling (GO:0007249)	63	50	26.54	+	1.88	0.00124	0.0155
regulation of anion transport (GO:0044070)	88	64	37.08	+	1.73	0.00125	0.0155
vascular endothelial growth factor receptor signaling pathway (GO:0048010)	32	31	13.48	+	2.3	0.00127	0.0157
leukocyte proliferation (GO:0070661)	137	90	57.72	+	1.56	0.00126	0.0157
tube formation (GO:0035148)	137	90	57.72	+	1.56	0.00126	0.0157
embryonic epithelial tube formation (GO:0001838)	118	80	49.71	+	1.61	0.00129	0.016
positive regulation of type I interferon production (GO:0032481)	59	47	24.86	+	1.89	0.00131	0.0162
muscle cell development (GO:0055001)	152	98	64.04	+	1.53	0.00131	0.0162
regulation of mitotic sister chromatid segregation (GO:0033047)	55	45	23.17	+	1.94	0.00132	0.0163
epidermis development (GO:0008544)	280	162	117.97	+	1.37	0.00133	0.0164
neuroinflammatory response (GO:0150076)	39	35	16.43	+	2.13	0.00133	0.0165
vesicle docking (GO:0048278)	64	50	26.96	+	1.85	0.00134	0.0165
regulation of amyloid precursor protein catabolic process (GO:1902991)	43	38	18.12	+	2.1	0.00134	0.0166
response to nicotine (GO:0035094)	47	40	19.8	+	2.02	0.00136	0.0167
calcium-mediated signaling (GO:0019722)	153	98	64.46	+	1.52	0.00136	0.0167
regulation of peptidyl-lysine acetylation (GO:2000756)	74	56	31.18	+	1.8	0.00137	0.0168
postsynapse organization (GO:0099173)	84	61	35.39	+	1.72	0.00137	0.0168
regulation of purine nucleotide metabolic process (GO:1900542)	84	61	35.39	+	1.72	0.00137	0.0168
regulation of organ growth (GO:0046620)	84	61	35.39	+	1.72	0.00137	0.0168
regulation of phagocytosis (GO:0050764)	101	71	42.55	+	1.67	0.00136	0.0168
organic cyclic compound catabolic process (GO:1901361)	357	200	150.41	+	1.33	0.00138	0.0169
response to unfolded protein (GO:0006986)	120	81	50.56	+	1.6	0.0014	0.0171
regulation of transcription by RNA polymerase II (GO:0006357)	2075	982	874.22	+	1.12	0.00141	0.0172
mitotic spindle organization (GO:0007052)	96	68	40.45	+	1.68	0.00141	0.0173
vacuole organization (GO:0007033)	169	106	71.2	+	1.49	0.00141	0.0173
positive regulation of supramolecular fiber organization (GO:1902905)	169	106	71.2	+	1.49	0.00141	0.0173
regulation of response to cytokine stimulus (GO:0060759)	155	99	65.3	+	1.52	0.00144	0.0175
sulfur compound metabolic process (GO:0006790)	305	174	128.5	+	1.35	0.00143	0.0175
regulation of endopeptidase activity (GO:0052548)	383	212	161.36	+	1.31	0.00144	0.0175
glycolytic process (GO:0006096)	40	36	16.85	+	2.14	0.00145	0.0176
regulation of alpha-beta T cell activation (GO:0046634)	108	74	45.5	+	1.63	0.00144	0.0176
positive regulation of autophagy (GO:0010508)	141	92	59.4	+	1.55	0.00145	0.0176
histone H4 acetylation (GO:0043967)	56	45	23.59	+	1.91	0.00146	0.0177
positive regulation of interleukin-6 production (GO:0032755)	91	65	38.34	+	1.7	0.00146	0.0177
positive regulation of blood vessel endothelial cell migration (GO:0043536)	52	43	21.91	+	1.96	0.00146	0.0178
regulation of oxidative stress-induced cell death (GO:1903201)	70	53	29.49	+	1.8	0.00147	0.0179
cellular response to ionizing radiation (GO:0071479)	70	53	29.49	+	1.8	0.00147	0.0179
cellular response to light stimulus (GO:0071482)	109	75	45.92	+	1.63	0.00149	0.018
positive regulation of phosphatidylinositol 3-kinase activity (GO:0043552)	33	31	13.9	+	2.23	0.0015	0.0181
positive regulation of interleukin-8 production (GO:0032757)	61	48	25.7	+	1.87	0.0015	0.0181
regulation of cholesterol transport (GO:0032374)	61	48	25.7	+	1.87	0.0015	0.0181
regulation of sterol transport (GO:0032371)	61	48	25.7	+	1.87	0.0015	0.0181
regulation of protein import into nucleus (GO:0042306)	61	48	25.7	+	1.87	0.0015	0.0181
multi-organism reproductive process (GO:0044703)	179	111	75.41	+	1.47	0.00149	0.0181
regulation of cell size (GO:0008361)	179	111	75.41	+	1.47	0.00149	0.0181
cell chemotaxis (GO:0060326)	204	124	85.95	+	1.44	0.0015	0.0181
actin-mediated cell contraction (GO:0070252)	66	51	27.81	+	1.83	0.00153	0.0183
regulation of steroid biosynthetic process (GO:0050810)	66	51	27.81	+	1.83	0.00153	0.0184
eye development (GO:0001654)	353	197	148.72	+	1.32	0.00153	0.0184
cellular response to mechanical stimulus (GO:0071260)	71	54	29.91	+	1.81	0.00155	0.0185
kidney epithelium development (GO:0072073)	129	85	54.35	+	1.56	0.00155	0.0185
branching morphogenesis of an epithelial tube (GO:0048754)	129	85	54.35	+	1.56	0.00155	0.0185
endoplasmic reticulum to Golgi vesicle-mediated transport (GO:0006888)	116	78	48.87	+	1.6	0.00156	0.0186
cellular response to tumor necrosis factor (GO:0071356)	173	108	72.89	+	1.48	0.00156	0.0187
alpha-amino acid metabolic process (GO:1901605)	189	116	79.63	+	1.46	0.00157	0.0187
regulation of axonogenesis (GO:0050770)	151	97	63.62	+	1.52	0.00159	0.019
organelle localization by membrane tethering (GO:0140056)	82	60	34.55	+	1.74	0.00161	0.0192
defense response to other organism (GO:0098542)	886	447	373.28	+	1.2	0.00161	0.0192
negative regulation of telomere maintenance (GO:0032205)	34	32	14.32	+	2.23	0.00164	0.0195
cell projection assembly (GO:0030031)	393	216	165.57	+	1.3	0.00163	0.0195
cardiocyte differentiation (GO:0035051)	105	72	44.24	+	1.63	0.00165	0.0196
positive regulation of proteolysis involved in protein catabolic process (GO:1903052)	131	86	55.19	+	1.56	0.00165	0.0196
negative regulation of cell migration (GO:0030336)	273	158	115.02	+	1.37	0.00165	0.0196
fatty acid biosynthetic process (GO:0006633)	112	76	47.19	+	1.61	0.00168	0.02
regulation of receptor signaling pathway via STAT (GO:1904892)	83	60	34.97	+	1.72	0.00171	0.0203
cellular response to corticosteroid stimulus (GO:0071384)	63	49	26.54	+	1.85	0.00172	0.0204
regulation of phosphatidylinositol 3-kinase activity (GO:0043551)	54	44	22.75	+	1.93	0.00173	0.0205
nephron development (GO:0072006)	126	83	53.08	+	1.56	0.00177	0.0209
positive regulation of cold-induced thermogenesis (GO:0120162)	95	67	40.02	+	1.67	0.00178	0.021
response to heat (GO:0009408)	95	67	40.02	+	1.67	0.00178	0.021
cellular response to alcohol (GO:0097306)	95	67	40.02	+	1.67	0.00178	0.021
positive regulation of proteasomal protein catabolic process (GO:1901800)	113	76	47.61	+	1.6	0.00178	0.021
regulation of reproductive process (GO:2000241)	194	118	81.73	+	1.44	0.00178	0.021
endosomal transport (GO:0016197)	220	131	92.69	+	1.41	0.00178	0.021
regulation of mRNA metabolic process (GO:1903311)	288	165	121.34	+	1.36	0.00179	0.0211
somatic diversification of immune receptors (GO:0002200)	50	41	21.07	+	1.95	0.00181	0.0212
negative regulation of protein ubiquitination (GO:0031397)	79	58	33.28	+	1.74	0.00183	0.0215
gene silencing by RNA (GO:0031047)	90	64	37.92	+	1.69	0.00183	0.0215
response to topologically incorrect protein (GO:0035966)	141	91	59.4	+	1.53	0.00183	0.0215
histone monoubiquitination (GO:0010390)	35	32	14.75	+	2.17	0.00186	0.0217
stem cell proliferation (GO:0072089)	74	55	31.18	+	1.76	0.00185	0.0217
late endosome to vacuole transport (GO:0045324)	35	32	14.75	+	2.17	0.00186	0.0218
regulation of alpha-beta T cell differentiation (GO:0046637)	69	52	29.07	+	1.79	0.00187	0.0218
positive regulation of cytosolic calcium ion concentration (GO:0007204)	196	119	82.58	+	1.44	0.00186	0.0218
regulation of smooth muscle cell migration (GO:0014910)	64	49	26.96	+	1.82	0.00188	0.0219
cell cycle G1/S phase transition (GO:0044843)	85	61	35.81	+	1.7	0.00189	0.022
regulation of embryonic development (GO:0045995)	85	61	35.81	+	1.7	0.00189	0.022
plasma membrane bounded cell projection assembly (GO:0120031)	381	210	160.52	+	1.31	0.00189	0.022
regulation of circadian rhythm (GO:0042752)	115	77	48.45	+	1.59	0.00191	0.0222
T cell differentiation in thymus (GO:0033077)	60	47	25.28	+	1.86	0.00193	0.0225
histone deubiquitination (GO:0016578)	43	37	18.12	+	2.04	0.00195	0.0226
negative regulation of protein modification by small protein conjugation or removal (GO:1903321)	91	64	38.34	+	1.67	0.00194	0.0226
monoubiquitinated protein deubiquitination (GO:0035520)	32	30	13.48	+	2.23	0.00197	0.0228
membrane lipid biosynthetic process (GO:0046467)	136	88	57.3	+	1.54	0.00196	0.0228
receptor signaling pathway via JAK-STAT (GO:0007259)	47	39	19.8	+	1.97	0.002	0.0231
cellular response to amino acid starvation (GO:0034198)	47	39	19.8	+	1.97	0.002	0.0232
positive regulation of hormone secretion (GO:0046887)	123	81	51.82	+	1.56	0.00202	0.0234
positive regulation of chemotaxis (GO:0050921)	144	92	60.67	+	1.52	0.00202	0.0234
membrane depolarization during action potential (GO:0086010)	29	28	12.22	+	2.29	0.00205	0.0237
camera-type eye development (GO:0043010)	307	174	129.34	+	1.35	0.00205	0.0237
regulation of synaptic transmission, glutamatergic (GO:0051966)	76	56	32.02	+	1.75	0.00208	0.024
membrane assembly (GO:0071709)	52	42	21.91	+	1.92	0.00209	0.0241
regulation of plasma lipoprotein particle levels (GO:0097006)	52	42	21.91	+	1.92	0.00209	0.0241
positive regulation of lipid transport (GO:0032370)	87	62	36.65	+	1.69	0.00209	0.0241
regulation of interleukin-2 production (GO:0032663)	61	47	25.7	+	1.83	0.00212	0.0243
translational initiation (GO:0006413)	66	50	27.81	+	1.8	0.00211	0.0243
cardiac conduction (GO:0061337)	66	50	27.81	+	1.8	0.00211	0.0243
ceramide metabolic process (GO:0006672)	93	65	39.18	+	1.66	0.00212	0.0243
primary neural tube formation (GO:0014020)	93	65	39.18	+	1.66	0.00212	0.0243
negative regulation of cation transmembrane transport (GO:1904063)	93	65	39.18	+	1.66	0.00212	0.0243
negative regulation of cell motility (GO:2000146)	288	164	121.34	+	1.35	0.00213	0.0243
alcohol biosynthetic process (GO:0046165)	93	65	39.18	+	1.66	0.00212	0.0244
membrane biogenesis (GO:0044091)	57	45	24.01	+	1.87	0.00217	0.0247
regulation of sequestering of calcium ion (GO:0051282)	125	82	52.66	+	1.56	0.00216	0.0247
astrocyte differentiation (GO:0048708)	57	45	24.01	+	1.87	0.00217	0.0248
positive regulation of stem cell population maintenance (GO:1902459)	44	37	18.54	+	2	0.0022	0.0251
regulation of glycolytic process (GO:0006110)	44	37	18.54	+	2	0.0022	0.0251
positive regulation of mitotic nuclear division (GO:0045840)	44	37	18.54	+	2	0.0022	0.0251
metencephalon development (GO:0022037)	106	72	44.66	+	1.61	0.0022	0.0251
negative regulation of locomotion (GO:0040013)	323	181	136.08	+	1.33	0.0022	0.0251
mitotic DNA damage checkpoint signaling (GO:0044773)	77	56	32.44	+	1.73	0.00221	0.0252
protein tetramerization (GO:0051262)	88	62	37.08	+	1.67	0.00222	0.0252
tube closure (GO:0060606)	88	62	37.08	+	1.67	0.00222	0.0252
regulation of TOR signaling (GO:0032006)	100	69	42.13	+	1.64	0.00222	0.0252
regulation of immunoglobulin production (GO:0002637)	72	53	30.33	+	1.75	0.00228	0.0258
membrane lipid metabolic process (GO:0006643)	196	118	82.58	+	1.43	0.00228	0.0258
cellular response to amyloid-beta (GO:1904646)	37	33	15.59	+	2.12	0.00229	0.026
negative regulation of intrinsic apoptotic signaling pathway (GO:2001243)	95	66	40.02	+	1.65	0.00232	0.0262
unsaturated fatty acid metabolic process (GO:0033559)	95	66	40.02	+	1.65	0.00232	0.0262
response to amino acid starvation (GO:1990928)	49	40	20.64	+	1.94	0.00233	0.0263
neural tube formation (GO:0001841)	101	69	42.55	+	1.62	0.00232	0.0263
blastocyst development (GO:0001824)	107	72	45.08	+	1.6	0.00233	0.0263
positive regulation of ubiquitin-dependent protein catabolic process (GO:2000060)	107	72	45.08	+	1.6	0.00233	0.0263
multi-multicellular organism process (GO:0044706)	189	115	79.63	+	1.44	0.00234	0.0264
regulation of cold-induced thermogenesis (GO:0120161)	142	91	59.83	+	1.52	0.00237	0.0267
positive regulation of nuclear division (GO:0051785)	58	45	24.44	+	1.84	0.00238	0.0268
positive regulation of lipid biosynthetic process (GO:0046889)	84	60	35.39	+	1.7	0.00238	0.0268
regulation of spindle organization (GO:0090224)	41	35	17.27	+	2.03	0.00242	0.0271
purine ribonucleoside monophosphate metabolic process (GO:0009167)	41	35	17.27	+	2.03	0.00242	0.0271
protein targeting (GO:0006605)	226	133	95.22	+	1.4	0.00242	0.0271
zymogen activation (GO:0031638)	54	43	22.75	+	1.89	0.00242	0.0272
negative regulation of mitotic cell cycle phase transition (GO:1901991)	158	99	66.57	+	1.49	0.00243	0.0272
endoderm development (GO:0007492)	79	57	33.28	+	1.71	0.00245	0.0274
negative regulation of transporter activity (GO:0032410)	79	57	33.28	+	1.71	0.00245	0.0274
intra-Golgi vesicle-mediated transport (GO:0006891)	34	31	14.32	+	2.16	0.00246	0.0275
ubiquitin-dependent protein catabolic process via the multivesicular body sorting pathway (GO:0043162)	34	31	14.32	+	2.16	0.00246	0.0275
negative regulation of protein kinase activity (GO:0006469)	200	120	84.26	+	1.42	0.00247	0.0276
positive regulation of oxidoreductase activity (GO:0051353)	59	46	24.86	+	1.85	0.0025	0.0278
metaphase plate congression (GO:0051310)	59	46	24.86	+	1.85	0.0025	0.0278
mammary gland epithelium development (GO:0061180)	59	46	24.86	+	1.85	0.0025	0.0278
transmission of nerve impulse (GO:0019226)	59	46	24.86	+	1.85	0.0025	0.0279
protein deacetylation (GO:0006476)	59	46	24.86	+	1.85	0.0025	0.0279
mRNA export from nucleus (GO:0006406)	59	46	24.86	+	1.85	0.0025	0.0279
long-chain fatty acid metabolic process (GO:0001676)	103	70	43.39	+	1.61	0.00252	0.028
neurotransmitter secretion (GO:0007269)	85	60	35.81	+	1.68	0.00253	0.0281
signal release from synapse (GO:0099643)	85	60	35.81	+	1.68	0.00253	0.0281
negative regulation of ion transmembrane transport (GO:0034766)	97	67	40.87	+	1.64	0.00254	0.0281
regulation of muscle cell differentiation (GO:0051147)	130	84	54.77	+	1.53	0.00256	0.0284
regulation of extrinsic apoptotic signaling pathway in absence of ligand (GO:2001239)	46	38	19.38	+	1.96	0.00258	0.0285
mitochondrial electron transport, NADH to ubiquinone (GO:0006120)	46	38	19.38	+	1.96	0.00258	0.0285
regulation of cytokine-mediated signaling pathway (GO:0001959)	145	92	61.09	+	1.51	0.00259	0.0286
extracellular structure organization (GO:0043062)	259	149	109.12	+	1.37	0.00259	0.0286
regulation of lipase activity (GO:0060191)	86	61	36.23	+	1.68	0.00264	0.0291
cardiac ventricle development (GO:0003231)	117	77	49.29	+	1.56	0.00264	0.0292
cellular response to topologically incorrect protein (GO:0035967)	98	67	41.29	+	1.62	0.00266	0.0293
female sex differentiation (GO:0046660)	104	70	43.82	+	1.6	0.00266	0.0293
positive regulation of cell cycle G1/S phase transition (GO:1902808)	55	43	23.17	+	1.86	0.00268	0.0294
negative regulation of epithelial cell apoptotic process (GO:1904036)	55	43	23.17	+	1.86	0.00268	0.0295
regulation of interleukin-12 production (GO:0032655)	60	46	25.28	+	1.82	0.00269	0.0296
mitotic DNA integrity checkpoint signaling (GO:0044774)	81	58	34.13	+	1.7	0.00272	0.0298
nucleic acid phosphodiester bond hydrolysis (GO:0090305)	232	136	97.74	+	1.39	0.00271	0.0298
response to increased oxygen levels (GO:0036296)	28	27	11.8	+	2.29	0.00273	0.0299
monoubiquitinated histone H2A deubiquitination (GO:0035522)	28	27	11.8	+	2.29	0.00273	0.0299
monoubiquitinated histone deubiquitination (GO:0035521)	28	27	11.8	+	2.29	0.00273	0.0299
cytokinesis (GO:0000910)	105	71	44.24	+	1.6	0.00273	0.0299
learning (GO:0007612)	147	93	61.93	+	1.5	0.00275	0.0301
neural tube closure (GO:0001843)	87	61	36.65	+	1.66	0.00276	0.0302
morphogenesis of a branching epithelium (GO:0061138)	155	97	65.3	+	1.49	0.00277	0.0303
sensory organ morphogenesis (GO:0090596)	253	146	106.59	+	1.37	0.00277	0.0303
nucleoside monophosphate metabolic process (GO:0009123)	76	55	32.02	+	1.72	0.00279	0.0304
negative regulation of inflammatory response (GO:0050728)	140	89	58.98	+	1.51	0.00279	0.0304
negative regulation of cytokine production (GO:0001818)	274	156	115.44	+	1.35	0.0028	0.0305
positive regulation of calcium ion transmembrane transport (GO:1904427)	93	64	39.18	+	1.63	0.00281	0.0306
cyclic nucleotide metabolic process (GO:0009187)	39	34	16.43	+	2.07	0.00282	0.0307
purine nucleoside monophosphate metabolic process (GO:0009126)	43	36	18.12	+	1.99	0.00285	0.0309
maturation of 5.8S rRNA (GO:0000460)	35	31	14.75	+	2.1	0.00286	0.031
glial cell activation (GO:0061900)	35	31	14.75	+	2.1	0.00286	0.031
cellular response to nerve growth factor stimulus (GO:1990090)	43	36	18.12	+	1.99	0.00285	0.031
cellular response to glucose stimulus (GO:0071333)	71	52	29.91	+	1.74	0.00286	0.031
negative regulation of secretion (GO:0051048)	156	97	65.72	+	1.48	0.00287	0.031
regulation of protein localization to membrane (GO:1905475)	164	101	69.09	+	1.46	0.00288	0.0311
digestive system development (GO:0055123)	134	86	56.46	+	1.52	0.0029	0.0314
morphogenesis of a branching structure (GO:0001763)	165	102	69.52	+	1.47	0.00293	0.0317
Fc receptor signaling pathway (GO:0038093)	48	39	20.22	+	1.93	0.00302	0.0324
negative regulation of nuclear division (GO:0051784)	48	39	20.22	+	1.93	0.00302	0.0324
receptor signaling pathway via STAT (GO:0097696)	48	39	20.22	+	1.93	0.00302	0.0324
cellular response to heat (GO:0034605)	48	39	20.22	+	1.93	0.00302	0.0324
myeloid cell activation involved in immune response (GO:0002275)	52	41	21.91	+	1.87	0.003	0.0324
negative regulation of leukocyte apoptotic process (GO:2000107)	52	41	21.91	+	1.87	0.003	0.0324
regulation of carbohydrate catabolic process (GO:0043470)	52	41	21.91	+	1.87	0.003	0.0324
regulation of platelet activation (GO:0010543)	52	41	21.91	+	1.87	0.003	0.0324
positive regulation of double-strand break repair (GO:2000781)	83	59	34.97	+	1.69	0.00301	0.0324
G1/S transition of mitotic cell cycle (GO:0000082)	83	59	34.97	+	1.69	0.00301	0.0324
regulation of DNA binding (GO:0051101)	121	79	50.98	+	1.55	0.00302	0.0324
immune response-regulating cell surface receptor signaling pathway (GO:0002768)	200	119	84.26	+	1.41	0.00301	0.0324
extracellular matrix organization (GO:0030198)	258	148	108.7	+	1.36	0.00302	0.0324
positive regulation of endothelial cell proliferation (GO:0001938)	95	65	40.02	+	1.62	0.00304	0.0325
peptidyl-L-cysteine S-palmitoylation (GO:0018230)	18	0	7.58	-	< 0.01	0.00305	0.0325
peptidyl-S-diacylglycerol-L-cysteine biosynthetic process from peptidyl-cysteine (GO:0018231)	18	0	7.58	-	< 0.01	0.00305	0.0326
interstrand cross-link repair (GO:0036297)	36	32	15.17	+	2.11	0.00306	0.0327
cellular amino acid catabolic process (GO:0009063)	108	72	45.5	+	1.58	0.00307	0.0327
positive regulation of monooxygenase activity (GO:0032770)	32	29	13.48	+	2.15	0.00307	0.0328
glial cell development (GO:0021782)	108	72	45.5	+	1.58	0.00307	0.0328
regulation of regulated secretory pathway (GO:1903305)	143	90	60.25	+	1.49	0.00308	0.0328
regulation of translational initiation (GO:0006446)	78	56	32.86	+	1.7	0.0031	0.0329
cardiac septum development (GO:0003279)	102	69	42.97	+	1.61	0.00312	0.0332
external encapsulating structure organization (GO:0045229)	260	149	109.54	+	1.36	0.00312	0.0332
myeloid cell homeostasis (GO:0002262)	122	79	51.4	+	1.54	0.00316	0.0335
positive regulation of stress-activated MAPK cascade (GO:0032874)	122	79	51.4	+	1.54	0.00316	0.0335
actin cytoskeleton organization (GO:0030036)	497	262	209.39	+	1.25	0.00315	0.0335
male gonad development (GO:0008584)	137	87	57.72	+	1.51	0.00319	0.0338
development of primary male sexual characteristics (GO:0046546)	137	87	57.72	+	1.51	0.00319	0.0338
regulation of neuron differentiation (GO:0045664)	186	112	78.36	+	1.43	0.00324	0.0343
negative regulation of lipid transport (GO:0032369)	29	27	12.22	+	2.21	0.00326	0.0344
response to estrogen (GO:0043627)	68	50	28.65	+	1.75	0.00325	0.0344
regulation of glucose transmembrane transport (GO:0010827)	68	50	28.65	+	1.75	0.00325	0.0344
positive regulation of excitatory postsynaptic potential (GO:2000463)	29	27	12.22	+	2.21	0.00326	0.0345
DNA replication initiation (GO:0006270)	29	27	12.22	+	2.21	0.00326	0.0345
entry into host (GO:0044409)	103	69	43.39	+	1.59	0.00327	0.0345
cytoskeleton-dependent cytokinesis (GO:0061640)	103	69	43.39	+	1.59	0.00327	0.0345
phagocytosis (GO:0006909)	161	99	67.83	+	1.46	0.00328	0.0345
stress-activated protein kinase signaling cascade (GO:0031098)	79	56	33.28	+	1.68	0.00329	0.0346
negative regulation of immune response (GO:0050777)	178	108	74.99	+	1.44	0.00329	0.0346
skeletal system development (GO:0001501)	474	251	199.7	+	1.26	0.00332	0.0348
spindle assembly (GO:0051225)	91	63	38.34	+	1.64	0.00332	0.0349
transport along microtubule (GO:0010970)	154	96	64.88	+	1.48	0.00335	0.0351
response to nerve growth factor (GO:1990089)	45	37	18.96	+	1.95	0.00336	0.0352
negative regulation of hemostasis (GO:1900047)	45	37	18.96	+	1.95	0.00336	0.0352
positive regulation of histone methylation (GO:0031062)	49	39	20.64	+	1.89	0.00336	0.0352
positive regulation of stress-activated protein kinase signaling cascade (GO:0070304)	124	80	52.24	+	1.53	0.00335	0.0352
regulation of mitotic spindle organization (GO:0060236)	37	32	15.59	+	2.05	0.00343	0.0357
non-canonical Wnt signaling pathway (GO:0035567)	54	42	22.75	+	1.85	0.00342	0.0357
macrophage activation (GO:0042116)	54	42	22.75	+	1.85	0.00342	0.0357
regulation of actin filament-based movement (GO:1903115)	37	32	15.59	+	2.05	0.00343	0.0358
triglyceride metabolic process (GO:0006641)	64	48	26.96	+	1.78	0.00345	0.036
response to leukemia inhibitory factor (GO:1990823)	92	63	38.76	+	1.63	0.00348	0.0362
positive regulation of JNK cascade (GO:0046330)	92	63	38.76	+	1.63	0.00348	0.0362
positive regulation of alpha-beta T cell differentiation (GO:0046638)	50	40	21.07	+	1.9	0.00354	0.0367
cellular response to monosaccharide stimulus (GO:0071326)	75	54	31.6	+	1.71	0.00353	0.0367
stress-activated MAPK cascade (GO:0051403)	75	54	31.6	+	1.71	0.00353	0.0367
detection of abiotic stimulus (GO:0009582)	133	85	56.03	+	1.52	0.00354	0.0367
positive regulation of Wnt signaling pathway (GO:0030177)	133	85	56.03	+	1.52	0.00354	0.0367
protein kinase B signaling (GO:0043491)	50	40	21.07	+	1.9	0.00354	0.0368
connective tissue development (GO:0061448)	208	123	87.63	+	1.4	0.00354	0.0368
protein maturation (GO:0051604)	268	152	112.91	+	1.35	0.00356	0.0368
protein modification by small protein conjugation or removal (GO:0070647)	805	404	339.15	+	1.19	0.00357	0.0369
sphingolipid biosynthetic process (GO:0030148)	99	67	41.71	+	1.61	0.00358	0.037
inorganic cation transmembrane transport (GO:0098662)	575	298	242.25	+	1.23	0.00359	0.0371
receptor internalization (GO:0031623)	70	51	29.49	+	1.73	0.00362	0.0373
activation of cysteine-type endopeptidase activity involved in apoptotic process (GO:0006919)	81	57	34.13	+	1.67	0.00361	0.0373
regulation of protein localization to cell periphery (GO:1904375)	119	77	50.14	+	1.54	0.00362	0.0373
regulation of chemotaxis (GO:0050920)	219	128	92.27	+	1.39	0.00364	0.0375
neuromuscular process (GO:0050905)	134	85	56.46	+	1.51	0.00365	0.0376
dicarboxylic acid metabolic process (GO:0043648)	87	60	36.65	+	1.64	0.00367	0.0378
female gonad development (GO:0008585)	87	60	36.65	+	1.64	0.00367	0.0378
epigenetic regulation of gene expression (GO:0040029)	113	74	47.61	+	1.55	0.0037	0.038
vesicle coating (GO:0006901)	34	30	14.32	+	2.09	0.00372	0.0381
regulation of inflammatory response to antigenic stimulus (GO:0002861)	42	35	17.69	+	1.98	0.00372	0.0381
protein-lipid complex subunit organization (GO:0071825)	42	35	17.69	+	1.98	0.00372	0.0382
positive regulation of nitric oxide biosynthetic process (GO:0045429)	42	35	17.69	+	1.98	0.00372	0.0382
T cell selection (GO:0045058)	42	35	17.69	+	1.98	0.00372	0.0382
positive regulation of G1/S transition of mitotic cell cycle (GO:1900087)	42	35	17.69	+	1.98	0.00372	0.0382
insulin receptor signaling pathway (GO:0008286)	60	45	25.28	+	1.78	0.00377	0.0386
negative regulation of blood vessel morphogenesis (GO:2000181)	94	64	39.6	+	1.62	0.00377	0.0386
regulation of cell cycle G2/M phase transition (GO:1902749)	107	71	45.08	+	1.57	0.00379	0.0387
actomyosin structure organization (GO:0031032)	107	71	45.08	+	1.57	0.00379	0.0387
negative regulation of MAPK cascade (GO:0043409)	159	98	66.99	+	1.46	0.00381	0.0389
regulation of glucose import (GO:0046324)	51	40	21.49	+	1.86	0.00384	0.0392
response to axon injury (GO:0048678)	56	43	23.59	+	1.82	0.00389	0.0396
positive regulation of DNA binding (GO:0043388)	56	43	23.59	+	1.82	0.00389	0.0396
collagen fibril organization (GO:0030199)	56	43	23.59	+	1.82	0.00389	0.0396
regulation of ubiquitin-protein transferase activity (GO:0051438)	56	43	23.59	+	1.82	0.00389	0.0397
vesicle targeting (GO:0006903)	61	46	25.7	+	1.79	0.00391	0.0398
protein modification by small protein conjugation (GO:0032446)	672	342	283.12	+	1.21	0.00391	0.0398
multivesicular body sorting pathway (GO:0071985)	47	38	19.8	+	1.92	0.00396	0.0401
positive regulation of TOR signaling (GO:0032008)	47	38	19.8	+	1.92	0.00396	0.0401
cardiac muscle cell action potential (GO:0086001)	47	38	19.8	+	1.92	0.00396	0.0401
mammary gland morphogenesis (GO:0060443)	47	38	19.8	+	1.92	0.00396	0.0402
endosome organization (GO:0007032)	89	61	37.5	+	1.63	0.00398	0.0403
negative regulation of vasculature development (GO:1901343)	95	64	40.02	+	1.6	0.00399	0.0404
regulation of cell-substrate adhesion (GO:0010810)	205	121	86.37	+	1.4	0.00401	0.0406
negative regulation of ion transmembrane transporter activity (GO:0032413)	72	52	30.33	+	1.71	0.00402	0.0407
cellular detoxification (GO:1990748)	102	68	42.97	+	1.58	0.00403	0.0407
cytoskeleton-dependent intracellular transport (GO:0030705)	187	112	78.78	+	1.42	0.00403	0.0407
cellular response to toxic substance (GO:0097237)	109	72	45.92	+	1.57	0.00408	0.0411
developmental growth involved in morphogenesis (GO:0060560)	123	79	51.82	+	1.52	0.00408	0.0411
positive regulation of interferon-beta production (GO:0032728)	39	33	16.43	+	2.01	0.0041	0.0412
somatic cell DNA recombination (GO:0016444)	39	33	16.43	+	2.01	0.0041	0.0412
regulation of G2/M transition of mitotic cell cycle (GO:0010389)	96	65	40.45	+	1.61	0.00409	0.0412
mRNA catabolic process (GO:0006402)	123	79	51.82	+	1.52	0.00408	0.0412
somatic diversification of immune receptors via germline recombination within a single locus (GO:0002562)	39	33	16.43	+	2.01	0.0041	0.0413
cell adhesion mediated by integrin (GO:0033627)	39	33	16.43	+	2.01	0.0041	0.0413
outflow tract morphogenesis (GO:0003151)	67	49	28.23	+	1.74	0.00412	0.0413
peptidyl-threonine modification (GO:0018210)	78	55	32.86	+	1.67	0.00412	0.0413
protein processing (GO:0016485)	188	112	79.21	+	1.41	0.00412	0.0413
detection of external stimulus (GO:0009581)	131	83	55.19	+	1.5	0.00417	0.0418
response to electrical stimulus (GO:0051602)	43	35	18.12	+	1.93	0.00418	0.0419
protein K11-linked ubiquitination (GO:0070979)	28	26	11.8	+	2.2	0.00426	0.0427
cellular response to hexose stimulus (GO:0071331)	73	52	30.76	+	1.69	0.00429	0.0429
cerebellum development (GO:0021549)	97	65	40.87	+	1.59	0.00429	0.0429
negative regulation of coagulation (GO:0050819)	48	38	20.22	+	1.88	0.00431	0.043
monosaccharide biosynthetic process (GO:0046364)	48	38	20.22	+	1.88	0.00431	0.043
cellular response to leukemia inhibitory factor (GO:1990830)	91	62	38.34	+	1.62	0.00431	0.043
anion transmembrane transport (GO:0098656)	226	64	95.22	-	0.67	0.00432	0.0431
negative regulation of protein localization (GO:1903828)	182	109	76.68	+	1.42	0.00438	0.0436
negative regulation of blood coagulation (GO:0030195)	44	36	18.54	+	1.94	0.00441	0.0437
aorta development (GO:0035904)	53	41	22.33	+	1.84	0.00439	0.0437
regulation of cardiac muscle tissue growth (GO:0055021)	53	41	22.33	+	1.84	0.00439	0.0437
memory (GO:0007613)	118	76	49.71	+	1.53	0.00439	0.0437
positive regulation of signaling receptor activity (GO:2000273)	44	36	18.54	+	1.94	0.00441	0.0438
endodermal cell differentiation (GO:0035987)	44	36	18.54	+	1.94	0.00441	0.0438
positive regulation of nitric oxide metabolic process (GO:1904407)	44	36	18.54	+	1.94	0.00441	0.0438
regulation of vascular associated smooth muscle cell proliferation (GO:1904705)	58	44	24.44	+	1.8	0.00443	0.0439
regulation of amyloid-beta formation (GO:1902003)	36	31	15.17	+	2.04	0.0045	0.0445
positive regulation of organelle assembly (GO:1902117)	80	56	33.7	+	1.66	0.00452	0.0447
negative regulation of protein catabolic process (GO:0042177)	105	69	44.24	+	1.56	0.00454	0.0448
sterol homeostasis (GO:0055092)	86	59	36.23	+	1.63	0.00455	0.0449
positive regulation of peptidyl-serine phosphorylation (GO:0033138)	105	69	44.24	+	1.56	0.00454	0.0449
regulation of neurotransmitter transport (GO:0051588)	105	69	44.24	+	1.56	0.00454	0.0449
neutral lipid metabolic process (GO:0006638)	92	62	38.76	+	1.6	0.00457	0.0451
regulation of cell morphogenesis (GO:0022604)	285	159	120.07	+	1.32	0.00458	0.0451
regulation of signal transduction by p53 class mediator (GO:1901796)	99	66	41.71	+	1.58	0.00461	0.0454
endosome transport via multivesicular body sorting pathway (GO:0032509)	40	33	16.85	+	1.96	0.00464	0.0456
somatic diversification of immunoglobulins (GO:0016445)	40	33	16.85	+	1.96	0.00464	0.0456
carbohydrate biosynthetic process (GO:0016051)	127	81	53.51	+	1.51	0.00463	0.0456
plasma lipoprotein particle organization (GO:0071827)	40	33	16.85	+	1.96	0.00464	0.0457
regulation of transcription by RNA polymerase I (GO:0006356)	40	33	16.85	+	1.96	0.00464	0.0457
regulation of osteoblast differentiation (GO:0045667)	120	77	50.56	+	1.52	0.00467	0.0458
mesenchyme development (GO:0060485)	213	124	89.74	+	1.38	0.00467	0.0458
cellular response to retinoic acid (GO:0071300)	64	47	26.96	+	1.74	0.00468	0.0459
negative regulation of angiogenesis (GO:0016525)	93	63	39.18	+	1.61	0.00469	0.0459
regulation of gene silencing by RNA (GO:0060966)	45	36	18.96	+	1.9	0.00482	0.0472
endoderm formation (GO:0001706)	54	41	22.75	+	1.8	0.00483	0.0472
cellular response to glucocorticoid stimulus (GO:0071385)	54	41	22.75	+	1.8	0.00483	0.0472
sphingolipid metabolic process (GO:0006665)	152	93	64.04	+	1.45	0.00487	0.0476
virion assembly (GO:0019068)	33	29	13.9	+	2.09	0.0049	0.0478
negative regulation of mitotic metaphase/anaphase transition (GO:0045841)	33	29	13.9	+	2.09	0.0049	0.0478
negative regulation of mitotic nuclear division (GO:0045839)	41	34	17.27	+	1.97	0.0049	0.0478
circadian regulation of gene expression (GO:0032922)	70	50	29.49	+	1.7	0.0049	0.0478
meiotic chromosome segregation (GO:0045132)	94	63	39.6	+	1.59	0.00491	0.0478
regulation of actin cytoskeleton organization (GO:0032956)	326	179	137.35	+	1.3	0.00492	0.0479
regulation of sodium ion transport (GO:0002028)	88	60	37.08	+	1.62	0.00494	0.048
regulation of potassium ion transmembrane transport (GO:1901379)	88	60	37.08	+	1.62	0.00494	0.048
positive regulation of protein acetylation (GO:1901985)	50	39	21.07	+	1.85	0.00495	0.0481
midbrain development (GO:0030901)	82	57	34.55	+	1.65	0.00497	0.0482
viral entry into host cell (GO:0046718)	101	67	42.55	+	1.57	0.00496	0.0482
stabilization of membrane potential (GO:0030322)	16	0	6.74	-	< 0.01	0.005	0.0484
histone deacetylation (GO:0016575)	55	42	23.17	+	1.81	0.00502	0.0486
cellular carbohydrate metabolic process (GO:0044262)	162	98	68.25	+	1.44	0.00505	0.0489
diencephalon development (GO:0021536)	71	51	29.91	+	1.7	0.00512	0.0495
spliceosomal snRNP assembly (GO:0000387)	37	31	15.59	+	1.99	0.00513	0.0496
hexose catabolic process (GO:0019320)	37	31	15.59	+	1.99	0.00513	0.0497
digestive tract development (GO:0048565)	123	78	51.82	+	1.51	0.00516	0.0498
regulation of stem cell differentiation (GO:2000736)	77	54	32.44	+	1.66	0.00517	0.0499
cardiac muscle cell differentiation (GO:0055007)	77	54	32.44	+	1.66	0.00517	0.0499
aromatic compound catabolic process (GO:0019439)	330	180	139.03	+	1.29	0.00518	0.05
