# Supplementary material for: Gene signatures associated with prognosis and chemotherapy resistance in glioblastoma treated with temozolomide
Source: Front Genet. 2023 Dec 18;14:1320789. doi: 10.3389/fgene.2023.1320789 (PMC10802164; doi:10.3389/fgene.2023.1320789)
Supplement: Supplementary file 10 [file Table10.XLSX]

## Sheet: Table S10
Table S10 - Somatic variants in PADI4, SDF4, and TP53INP1 in the glioblastoma sample from TCGA
Chromosome	Position	Reference_allele	Alternate_allele	Variant_type	Gene_symbol	HGNC_ID	Ensembl_Gene_ID	Ensembl_Transcript_ID	Ensembl_Protein_ID	HGVSc	HGVSp	Somatic	dbSNP_COSMIC_ID*	gnomAD_exome_AF**	gnomAD_genome_AF***	TCGA_Sample_ID	NBS_subgroup #	Variant_frequency_in_221_GBM_samples	COSMIC_version96_database_other_samples_with_variant
1	1228606	T	C	missense_variant	SDF4	HGNC:24188	ENSG00000078808	ENST00000360001.12	ENSP00000353094	ENST00000360001.12:c.167A>G	ENSP00000353094.7:p.Asn56Ser	-	-	-	-	TCGA-06-1805	1	1/221 (0.45%)
1	17356388	C	T	missense_variant	PADI4	HGNC:18368	ENSG00000159339	ENST00000375448.4	ENSP00000364597	ENST00000375448.4:c.1487C>T	ENSP00000364597.4:p.Ser496Phe	1	COSV64924533	-	-	TCGA-06-5416	1	1/221 (0.45%)	1 skin carcinoma - sample ID: CSCC-41-T
1	17358856	T	G	synonymous_variant	PADI4	HGNC:18368	ENSG00000159339	ENST00000375448.4	ENSP00000364597	ENST00000375448.4:c.1577T>G	ENSP00000364597.4:p.Ile526Arg	-	-	-	-	TCGA-14-0866	1	1/221 (0.45%)
1	17363569	C	T	synonymous_variant	PADI4	HGNC:18368	ENSG00000159339	ENST00000375448.4	ENSP00000364597	ENST00000375448.4:c.1806C>T	ENSP00000364597.4:p.Phe602%3D	0,1	rs373192530,COSV64923054	7.982e-05	7.884e-05	TCGA-06-5412	4	1/221 (0.45%)	2 endometrial cancer - sample IDs: TCGA-B5-A11R, TCGA-A5-A0GP; 1 malignant melanoma - sample ID: TCGA-EE-A3AC
8	94940137	A	C	missense_variant	TP53INP1	HGNC:18022	ENSG00000164938	ENST00000342697.5	ENSP00000344215	ENST00000342697.5:c.196T>G	ENSP00000344215.4:p.Ile66Val	1	COSV61332580	-	-	TCGA-06-6698	4	1/221 (0.45%)	1 carcinoma of the bile duct - sample ID: BD124T
Notes:
* dbSNP_COSMIC_ID - ID of variant in dbSNP or COSMIC databases
** gnomAD_exome_AF - Allele frequency in subjects with exome sequence data in gnomAD database; the absence of a variant in the database is indicated by "-"
*** gnomAD_genome_AF - Allele frequency in subjects with whole genome sequence data in gnomAD database; the absence of a variant in the database is indicated by "-"
# NBS_subgroup - Subgroup from Network-based Stratification
