# Supplementary material for: Gene signatures associated with prognosis and chemotherapy resistance in glioblastoma treated with temozolomide
Source: Front Genet. 2023 Dec 18;14:1320789. doi: 10.3389/fgene.2023.1320789 (PMC10802164; doi:10.3389/fgene.2023.1320789)
Supplement: Supplementary file 11 [file Table5.XLSX]

## Sheet: Table S5
Table S5 - 86 genes differentially mutated in TCGA glioblastoma subgroup 4
Gene_symbol	NCBI_EntrezGene_ID	HGNC_ID	Ensembl_Gene_ID	Ensembl_Protein_ID	Ensembl_Transcript_ID
PPP1R13B	23368	HGNC:14950	ENSG00000088808	ENSP00000202556	ENST00000202556
MIF	4282	HGNC:7097	ENSG00000240972	ENSP00000215754	ENST00000215754
BIK	638	HGNC:1051	ENSG00000100290	ENSP00000216115	ENST00000216115
VRK1	7443	HGNC:12718	ENSG00000100749	ENSP00000216639	ENST00000216639
USP11	8237	HGNC:12609	ENSG00000102226	ENSP00000218348	ENST00000218348
ADAT2	134637	HGNC:21172	ENSG00000189007	ENSP00000237283	ENST00000237283
CCNI	10983	HGNC:1595	ENSG00000118816	ENSP00000237654	ENST00000237654
H1-3	3007	HGNC:4717	ENSG00000124575	ENSP00000244534	ENST00000244534
SOX4	6659	HGNC:11200	ENSG00000124766	ENSP00000244745	ENST00000244745
BCL2L2	599	HGNC:995	ENSG00000129473	ENSP00000250405	ENST00000250405
GADD45G	10912	HGNC:4097	ENSG00000130222	ENSP00000252506	ENST00000252506
CDKN2C	1031	HGNC:1789	ENSG00000123080	ENSP00000262662	ENST00000262662
PATZ1	23598	HGNC:13071	ENSG00000100105	ENSP00000266269	ENST00000266269
BCL2A1	597	HGNC:991	ENSG00000140379	ENSP00000267953	ENST00000267953
TICRR	90381	HGNC:28704	ENSG00000140534	ENSP00000268138	ENST00000268138
SIK1	150094	HGNC:11142	ENSG00000142178	ENSP00000270162	ENST00000270162
CDKN2B	1030	HGNC:1788	ENSG00000147883	ENSP00000276925	ENST00000276925
CCNO	10309	HGNC:18576	ENSG00000152669	ENSP00000282572	ENST00000282572
HIPK4	147746	HGNC:19007	ENSG00000160396	ENSP00000291823	ENST00000291823
RRAD	6236	HGNC:10446	ENSG00000166592	ENSP00000299759	ENST00000299759
LIN37	55957	HGNC:33234	ENSG00000267796	ENSP00000301159	ENST00000301159
USP42	84132	HGNC:20068	ENSG00000106346	ENSP00000301962	ENST00000306177
CCDC8	83987	HGNC:25367	ENSG00000169515	ENSP00000303158	ENST00000307522
HIPK3	10114	HGNC:4915	ENSG00000110422	ENSP00000304226	ENST00000303296
TNFRSF10D	8793	HGNC:11907	ENSG00000173530	ENSP00000310263	ENST00000312584
HIC1	3090	HGNC:4909	ENSG00000177374	ENSP00000314080	ENST00000322941
CCNG2	901	HGNC:1593	ENSG00000138764	ENSP00000315743	ENST00000316355
PMAIP1	5366	HGNC:9108	ENSG00000141682	ENSP00000326119	ENST00000316660
RFFL	117584	HGNC:24821	ENSG00000092871	ENSP00000326170	ENST00000315249
TOP1MT	116447	HGNC:29787	ENSG00000184428	ENSP00000328835	ENST00000329245
SIVA1	10572	HGNC:17712	ENSG00000184990	ENSP00000329213	ENST00000329967
H1-5	3009	HGNC:4719	ENSG00000184357	ENSP00000330074	ENST00000331442
ANG	283	HGNC:483	ENSG00000214274	ENSP00000336762	ENST00000336811
PIDD1	55367	HGNC:16491	ENSG00000177595	ENSP00000337797	ENST00000347755
ZNF420	147923	HGNC:20649	ENSG00000197050	ENSP00000338770	ENST00000337995
ZNF385A	25946	HGNC:17521	ENSG00000161642	ENSP00000338927	ENST00000338010
TP53INP1	94241	HGNC:18022	ENSG00000164938	ENSP00000344215	ENST00000342697
ATF3	467	HGNC:785	ENSG00000162772	ENSP00000344352	ENST00000341491
TNFRSF10C	8794	HGNC:11906	ENSG00000173535	ENSP00000349324	ENST00000356864
BMX	660	HGNC:1079	ENSG00000102010	ENSP00000350224	ENST00000357607
SDF4	51150	HGNC:24188	ENSG00000078808	ENSP00000353094	ENST00000360001
SCAF1	58506	HGNC:30403	ENSG00000126461	ENSP00000353769	ENST00000360565
CSNK1G3	1456	HGNC:2456	ENSG00000151292	ENSP00000353904	ENST00000360683
IFI16	3428	HGNC:5395	ENSG00000163565	ENSP00000357113	ENST00000368131
VENTX	27287	HGNC:13639	ENSG00000151650	ENSP00000357556	ENST00000325980
S100A6	6277	HGNC:10496	ENSG00000197956	ENSP00000357709	ENST00000368720
NR2E1	7101	HGNC:7973	ENSG00000112333	ENSP00000357979	ENST00000368983
PRDM1	639	HGNC:9346	ENSG00000057657	ENSP00000358092	ENST00000369096
FUBP1	8880	HGNC:4004	ENSG00000162613	ENSP00000359804	ENST00000370768
LCOR	84458	HGNC:29503	ENSG00000196233	ENSP00000360138	ENST00000371097
DNTT	1791	HGNC:2983	ENSG00000107447	ENSP00000360216	ENST00000371174
TP53RK	112858	HGNC:16197	ENSG00000172315	ENSP00000361186	ENST00000372114
DNAJC9	23234	HGNC:19123	ENSG00000213551	ENSP00000362041	ENST00000372950
PADI4	23569	HGNC:18368	ENSG00000159339	ENSP00000364597	ENST00000375448
ZBTB17	7709	HGNC:12936	ENSG00000116809	ENSP00000364885	ENST00000375733
POU4F1	5457	HGNC:9218	ENSG00000152192	ENSP00000366413	ENST00000377208
KLF5	688	HGNC:6349	ENSG00000102554	ENSP00000366915	ENST00000377687
SMN1	6606	HGNC:11117	ENSG00000172062	ENSP00000370083	ENST00000380707
STEAP3	55240	HGNC:24592	ENSG00000115107	ENSP00000376822	ENST00000393110
CDKN2D	1032	HGNC:1790	ENSG00000129355	ENSP00000377224	ENST00000393599
PSMC3IP	29893	HGNC:17928	ENSG00000131470	ENSP00000377384	ENST00000393795
NUPR1	26471	HGNC:29990	ENSG00000176046	ENSP00000379003	ENST00000395641
POLM	27434	HGNC:9185	ENSG00000122678	ENSP00000379174	ENST00000395831
UBN1	29855	HGNC:12506	ENSG00000118900	ENSP00000379894	ENST00000396658
BACH1	571	HGNC:935	ENSG00000156273	ENSP00000382805	ENST00000399921
FBXO11	80204	HGNC:13590	ENSG00000138081	ENSP00000384823	ENST00000403359
WDR73	84942	HGNC:25928	ENSG00000177082	ENSP00000387982	ENST00000434634
JMJD6	23210	HGNC:19355	ENSG00000070495	ENSP00000394085	ENST00000445478
L3MBTL1	26013	HGNC:15905	ENSG00000185513	ENSP00000398516	ENST00000418998
HMGA1	3159	HGNC:5010	ENSG00000137309	ENSP00000399888	ENST00000447654
PPP1R13L	10848	HGNC:18838	ENSG00000104881	ENSP00000403902	ENST00000418234
BBC3	27113	HGNC:17868	ENSG00000105327	ENSP00000404503	ENST00000449228
SCAF8	22828	HGNC:20959	ENSG00000213079	ENSP00000413098	ENST00000417268
PCBP4	57060	HGNC:8652	ENSG00000090097	ENSP00000417196	ENST00000461554
HMGA2	8091	HGNC:5009	ENSG00000149948	ENSP00000437621	ENST00000536545
CRADD	8738	HGNC:2340	ENSG00000169372	ENSP00000439068	ENST00000542893
SESN3	143686	HGNC:23060	ENSG00000149212	ENSP00000441927	ENST00000536441
SCO2	9997	HGNC:10604	ENSG00000284194	ENSP00000444433	ENST00000543927
MAPKAPK5	8550	HGNC:6889	ENSG00000089022	ENSP00000449381	ENST00000551404
LIN52	91750	HGNC:19856	ENSG00000205659	ENSP00000451812	ENST00000555028
PDCD5	9141	HGNC:8764	ENSG00000105185	ENSP00000466214	ENST00000590247
MARCHF2	51257	HGNC:28038	ENSG00000099785	ENSP00000471536	ENST00000602117
RHNO1	83695	HGNC:28206	ENSG00000171792	ENSP00000479598	ENST00000618250
NR2C2	7182	HGNC:7972	ENSG00000177463	ENSP00000483059	ENST00000617312
EPOP	100170841	HGNC:34493	ENSG00000273604	ENSP00000484710	ENST00000621654
MAGEA2	4101	HGNC:6800	ENSG00000268606	ENSP00000485541	ENST00000623806
