# Supplementary material for: Gene signatures associated with prognosis and chemotherapy resistance in glioblastoma treated with temozolomide
Source: Front Genet. 2023 Dec 18;14:1320789. doi: 10.3389/fgene.2023.1320789 (PMC10802164; doi:10.3389/fgene.2023.1320789)
Supplement: Supplementary file 12 [file Table7.XLSX]

## Sheet: Table S7
Table S7 - Characteristics of 37 glioblastoma cases from MCHS
Characteristic	N	%*
Age at diagnosis (years)
18-49	6	16.2
50-59	9	24.3
60-69	17	45.9
≥ 70	5	13.5
Sex
Male	22	59.5
Female	15	40.5
Race
White	36	97.3
Other	1	2.7
Year of diagnosis
2004-2006	9	24.3
2007-2009	14	37.8
2010-2012	14	37.8
Charlson comorbidity score
0	20	54.1
1	4	10.8
2	4	10.8
≥ 3	9	24.3
Presenting symptoms
Headaches	23	62.2
Seizures	11	29.7
Nausea/vomiting	5	13.5
Sensory deficit**	6	16.2
Motor deficit***	16	43.2
Confusion/memory loss	19	51.4
Extent of surgery
Resection	33	89.2
Biopsy	4	10.8
Radiation dose
60 Gray	27	73
< 60 Gray	7	18.9
Unknown	2	5.4
None	1	2.7
Chemotherapy agent
Temozolomide only	6	16.2
Temozolomide and bevacizumab only	13	35.1
Temozolomide and bevacizumab and other agents	13	35.1
Temozolomide and other agents (without bevacizumab)	5	13.5
Chemotherapy regimen
Started concomitant temozolomide	32	86.5
Completed concomitant temozolomide	28	75.7
Started at least one cycle of adjuvant temozolomide	26	70.3
Completed at least one cycle of adjuvant temozolomide	26	70.3
Tumor location
Supratentorial	37	100
Infratentorial	0	0
Tumor supratentorial location
Frontal	16	43.2
Parietal	14	37.8
Temporal	18	48.6
Occiptial	2	5.4
Corpus callosum	4	10.8
Thalamus	1	2.7
MGMT promoter methylation status
Methylated	20	54.1
Unmthylated	11	29.7
Unknown	6	16.2
Note:
* Percentages may not add up to 100% because of rounding.
** A sensory deficit was defined as decreased sensation to any stimulus.
*** A motor deficit was defined as decreased strength and/or difficulty with movement or coordination.
